# Supplementary material for: Genetic evidence of tri-genealogy hypothesis on the origin of ethnic minorities in Yunnan
Source: BMC Biol. 2022 Jul 21;20:166. doi: 10.1186/s12915-022-01367-3 (PMC9306206; doi:10.1186/s12915-022-01367-3)
Supplement: Supplementary file 3 — Additional file 3: Table S1. Information of samples used in this study. [file 12915_2022_1367_MOESM3_ESM.xlsx]

## Sheet: Table S1
SampleID	Population	Country	Region	Global Panel A	Global Panel B	Global Panel C	NGS Panel	Reference
17R03953	South Han	China	East Asia	Y	Y	Y	Y	HuaBiao Project
17R03956	South Han	China	East Asia	Y	Y	Y	Y	HuaBiao Project
17R03959	South Han	China	East Asia	Y	Y	Y	Y	HuaBiao Project
17R03960	South Han	China	East Asia	Y	Y	Y	Y	HuaBiao Project
17R03961	South Han	China	East Asia	Y	Y	Y	Y	HuaBiao Project
17R03963	South Han	China	East Asia	Y	Y	Y	Y	HuaBiao Project
17R03965	South Han	China	East Asia	Y	Y	Y	Y	HuaBiao Project
17R03969	South Han	China	East Asia	Y	Y	Y	Y	HuaBiao Project
17R03970	South Han	China	East Asia	Y	Y	Y	Y	HuaBiao Project
17R03971	North Han	China	East Asia	Y	Y	Y	Y	HuaBiao Project
17R03973	South Han	China	East Asia	Y	Y	Y	Y	HuaBiao Project
17R03979	North Han	China	East Asia	Y	Y	Y	Y	HuaBiao Project
17R03983	South Han	China	East Asia	Y	Y	Y	Y	HuaBiao Project
17R03989	North Han	China	East Asia	Y	Y	Y	Y	HuaBiao Project
17R03993	South Han	China	East Asia	Y	Y	Y	Y	HuaBiao Project
17R03996	South Han	China	East Asia	Y	Y	Y	Y	HuaBiao Project
17R04001	South Han	China	East Asia	Y	Y	Y	Y	HuaBiao Project
17R04007	South Han	China	East Asia	Y	Y	Y	Y	HuaBiao Project
17R04008	South Han	China	East Asia	Y	Y	Y	Y	HuaBiao Project
17R04010	South Han	China	East Asia	Y	Y	Y	Y	HuaBiao Project
17R04012	South Han	China	East Asia	Y	Y	Y	Y	HuaBiao Project
17R04020	North Han	China	East Asia	Y	Y	Y	Y	HuaBiao Project
17R04023	South Han	China	East Asia	Y	Y	Y	Y	HuaBiao Project
17R04029	North Han	China	East Asia	Y	Y	Y	Y	HuaBiao Project
17R04032	South Han	China	East Asia	Y	Y	Y	Y	HuaBiao Project
17R04034	South Han	China	East Asia	Y	Y	Y	Y	HuaBiao Project
17R04035	South Han	China	East Asia	Y	Y	Y	Y	HuaBiao Project
17R04040	South Han	China	East Asia	Y	Y	Y	Y	HuaBiao Project
17R04045	South Han	China	East Asia	Y	Y	Y	Y	HuaBiao Project
17R04047	South Han	China	East Asia	Y	Y	Y	Y	HuaBiao Project
17R04050	South Han	China	East Asia	Y	Y	Y	Y	HuaBiao Project
17R04053	South Han	China	East Asia	Y	Y	Y	Y	HuaBiao Project
17R04057	South Han	China	East Asia	Y	Y	Y	Y	HuaBiao Project
17R04058	North Han	China	East Asia	Y	Y	Y	Y	HuaBiao Project
17R04065	South Han	China	East Asia	Y	Y	Y	Y	HuaBiao Project
17R04070	South Han	China	East Asia	Y	Y	Y	Y	HuaBiao Project
17R04074	South Han	China	East Asia	Y	Y	Y	Y	HuaBiao Project
17R04075	South Han	China	East Asia	Y	Y	Y	Y	HuaBiao Project
17R04078	South Han	China	East Asia	Y	Y	Y	Y	HuaBiao Project
17R04083	South Han	China	East Asia	Y	Y	Y	Y	HuaBiao Project
17R04087	South Han	China	East Asia	Y	Y	Y	Y	HuaBiao Project
17R04089	North Han	China	East Asia	Y	Y	Y	Y	HuaBiao Project
17R04092	South Han	China	East Asia	Y	Y	Y	Y	HuaBiao Project
17R04093	North Han	China	East Asia	Y	Y	Y	Y	HuaBiao Project
17R04100	South Han	China	East Asia	Y	Y	Y	Y	HuaBiao Project
17R04101	North Han	China	East Asia	Y	Y	Y	Y	HuaBiao Project
17R04102	South Han	China	East Asia	Y	Y	Y	Y	HuaBiao Project
17R04103	South Han	China	East Asia	Y	Y	Y	Y	HuaBiao Project
17R04104	South Han	China	East Asia	Y	Y	Y	Y	HuaBiao Project
17R04110	South Han	China	East Asia	Y	Y	Y	Y	HuaBiao Project
17R04112	South Han	China	East Asia	Y	Y	Y	Y	HuaBiao Project
17R04116	South Han	China	East Asia	Y	Y	Y	Y	HuaBiao Project
17R04121	South Han	China	East Asia	Y	Y	Y	Y	HuaBiao Project
17R04122	South Han	China	East Asia	Y	Y	Y	Y	HuaBiao Project
17R04123	North Han	China	East Asia	Y	Y	Y	Y	HuaBiao Project
17R04127	South Han	China	East Asia	Y	Y	Y	Y	HuaBiao Project
17R04136	South Han	China	East Asia	Y	Y	Y	Y	HuaBiao Project
17R04138	South Han	China	East Asia	Y	Y	Y	Y	HuaBiao Project
17R04139	North Han	China	East Asia	Y	Y	Y	Y	HuaBiao Project
17R04145	South Han	China	East Asia	Y	Y	Y	Y	HuaBiao Project
17R04149	North Han	China	East Asia	Y	Y	Y	Y	HuaBiao Project
17R04153	South Han	China	East Asia	Y	Y	Y	Y	HuaBiao Project
17R04167	South Han	China	East Asia	Y	Y	Y	Y	HuaBiao Project
17R04170	South Han	China	East Asia	Y	Y	Y	Y	HuaBiao Project
17R04171	South Han	China	East Asia	Y	Y	Y	Y	HuaBiao Project
17R04172	South Han	China	East Asia	Y	Y	Y	Y	HuaBiao Project
17R04175	South Han	China	East Asia	Y	Y	Y	Y	HuaBiao Project
17R04179	South Han	China	East Asia	Y	Y	Y	Y	HuaBiao Project
17R04181	South Han	China	East Asia	Y	Y	Y	Y	HuaBiao Project
17R04182	South Han	China	East Asia	Y	Y	Y	Y	HuaBiao Project
17R04192	South Han	China	East Asia	Y	Y	Y	Y	HuaBiao Project
17R04194	South Han	China	East Asia	Y	Y	Y	Y	HuaBiao Project
17R04198	South Han	China	East Asia	Y	Y	Y	Y	HuaBiao Project
17R04202	South Han	China	East Asia	Y	Y	Y	Y	HuaBiao Project
17R04204	North Han	China	East Asia	Y	Y	Y	Y	HuaBiao Project
17R04206	South Han	China	East Asia	Y	Y	Y	Y	HuaBiao Project
17R04208	South Han	China	East Asia	Y	Y	Y	Y	HuaBiao Project
17R04212	South Han	China	East Asia	Y	Y	Y	Y	HuaBiao Project
17R04213	South Han	China	East Asia	Y	Y	Y	Y	HuaBiao Project
17R04216	South Han	China	East Asia	Y	Y	Y	Y	HuaBiao Project
17R04218	South Han	China	East Asia	Y	Y	Y	Y	HuaBiao Project
17R04220	South Han	China	East Asia	Y	Y	Y	Y	HuaBiao Project
17R04222	South Han	China	East Asia	Y	Y	Y	Y	HuaBiao Project
17R04224	South Han	China	East Asia	Y	Y	Y	Y	HuaBiao Project
17R04225	South Han	China	East Asia	Y	Y	Y	Y	HuaBiao Project
17R04226	South Han	China	East Asia	Y	Y	Y	Y	HuaBiao Project
17R04227	South Han	China	East Asia	Y	Y	Y	Y	HuaBiao Project
17R04232	South Han	China	East Asia	Y	Y	Y	Y	HuaBiao Project
17R04234	North Han	China	East Asia	Y	Y	Y	Y	HuaBiao Project
17R04236	North Han	China	East Asia	Y	Y	Y	Y	HuaBiao Project
17R04237	North Han	China	East Asia	Y	Y	Y	Y	HuaBiao Project
17R04238	North Han	China	East Asia	Y	Y	Y	Y	HuaBiao Project
17R04239	South Han	China	East Asia	Y	Y	Y	Y	HuaBiao Project
17R04245	North Han	China	East Asia	Y	Y	Y	Y	HuaBiao Project
17R04251	South Han	China	East Asia	Y	Y	Y	Y	HuaBiao Project
17R04257	South Han	China	East Asia	Y	Y	Y	Y	HuaBiao Project
17R04259	South Han	China	East Asia	Y	Y	Y	Y	HuaBiao Project
17R04261	South Han	China	East Asia	Y	Y	Y	Y	HuaBiao Project
17R04264	South Han	China	East Asia	Y	Y	Y	Y	HuaBiao Project
17R04267	South Han	China	East Asia	Y	Y	Y	Y	HuaBiao Project
17R04268	South Han	China	East Asia	Y	Y	Y	Y	HuaBiao Project
17R04269	South Han	China	East Asia	Y	Y	Y	Y	HuaBiao Project
17R04272	South Han	China	East Asia	Y	Y	Y	Y	HuaBiao Project
17R04278	South Han	China	East Asia	Y	Y	Y	Y	HuaBiao Project
17R04283	North Han	China	East Asia	Y	Y	Y	Y	HuaBiao Project
17R04296	North Han	China	East Asia	Y	Y	Y	Y	HuaBiao Project
17R04299	North Han	China	East Asia	Y	Y	Y	Y	HuaBiao Project
17R04301	South Han	China	East Asia	Y	Y	Y	Y	HuaBiao Project
17R04303	South Han	China	East Asia	Y	Y	Y	Y	HuaBiao Project
17R04306	South Han	China	East Asia	Y	Y	Y	Y	HuaBiao Project
17R04556	South Han	China	East Asia	Y	Y	Y	Y	HuaBiao Project
17R04561	South Han	China	East Asia	Y	Y	Y	Y	HuaBiao Project
17R04562	South Han	China	East Asia	Y	Y	Y	Y	HuaBiao Project
17R04564	South Han	China	East Asia	Y	Y	Y	Y	HuaBiao Project
17R04565	South Han	China	East Asia	Y	Y	Y	Y	HuaBiao Project
17R04567	South Han	China	East Asia	Y	Y	Y	Y	HuaBiao Project
17R04568	South Han	China	East Asia	Y	Y	Y	Y	HuaBiao Project
17R04569	South Han	China	East Asia	Y	Y	Y	Y	HuaBiao Project
17R04571	South Han	China	East Asia	Y	Y	Y	Y	HuaBiao Project
17R04572	South Han	China	East Asia	Y	Y	Y	Y	HuaBiao Project
17R04578	South Han	China	East Asia	Y	Y	Y	Y	HuaBiao Project
17R04579	South Han	China	East Asia	Y	Y	Y	Y	HuaBiao Project
17R04583	North Han	China	East Asia	Y	Y	Y	Y	HuaBiao Project
17R04584	South Han	China	East Asia	Y	Y	Y	Y	HuaBiao Project
17R04594	South Han	China	East Asia	Y	Y	Y	Y	HuaBiao Project
17R04595	North Han	China	East Asia	Y	Y	Y	Y	HuaBiao Project
17R04597	South Han	China	East Asia	Y	Y	Y	Y	HuaBiao Project
17R04598	North Han	China	East Asia	Y	Y	Y	Y	HuaBiao Project
17R04601	South Han	China	East Asia	Y	Y	Y	Y	HuaBiao Project
17R04602	South Han	China	East Asia	Y	Y	Y	Y	HuaBiao Project
17R04603	South Han	China	East Asia	Y	Y	Y	Y	HuaBiao Project
17R04605	South Han	China	East Asia	Y	Y	Y	Y	HuaBiao Project
17R04606	North Han	China	East Asia	Y	Y	Y	Y	HuaBiao Project
17R04608	South Han	China	East Asia	Y	Y	Y	Y	HuaBiao Project
17R04610	South Han	China	East Asia	Y	Y	Y	Y	HuaBiao Project
17R04611	South Han	China	East Asia	Y	Y	Y	Y	HuaBiao Project
17R04615	South Han	China	East Asia	Y	Y	Y	Y	HuaBiao Project
17R04622	South Han	China	East Asia	Y	Y	Y	Y	HuaBiao Project
17R04626	North Han	China	East Asia	Y	Y	Y	Y	HuaBiao Project
17R04630	South Han	China	East Asia	Y	Y	Y	Y	HuaBiao Project
17R04635	South Han	China	East Asia	Y	Y	Y	Y	HuaBiao Project
17R04636	South Han	China	East Asia	Y	Y	Y	Y	HuaBiao Project
17R04645	South Han	China	East Asia	Y	Y	Y	Y	HuaBiao Project
17R04649	South Han	China	East Asia	Y	Y	Y	Y	HuaBiao Project
17R04654	North Han	China	East Asia	Y	Y	Y	Y	HuaBiao Project
17R04661	South Han	China	East Asia	Y	Y	Y	Y	HuaBiao Project
17R04662	North Han	China	East Asia	Y	Y	Y	Y	HuaBiao Project
17R04670	North Han	China	East Asia	Y	Y	Y	Y	HuaBiao Project
17R04672	South Han	China	East Asia	Y	Y	Y	Y	HuaBiao Project
17R04673	North Han	China	East Asia	Y	Y	Y	Y	HuaBiao Project
17R04675	North Han	China	East Asia	Y	Y	Y	Y	HuaBiao Project
17R04699	North Han	China	East Asia	Y	Y	Y	Y	HuaBiao Project
17R04702	North Han	China	East Asia	Y	Y	Y	Y	HuaBiao Project
17R04703	North Han	China	East Asia	Y	Y	Y	Y	HuaBiao Project
17R04712	South Han	China	East Asia	Y	Y	Y	Y	HuaBiao Project
17R04717	South Han	China	East Asia	Y	Y	Y	Y	HuaBiao Project
17R04721	North Han	China	East Asia	Y	Y	Y	Y	HuaBiao Project
17R04723	South Han	China	East Asia	Y	Y	Y	Y	HuaBiao Project
17R04730	North Han	China	East Asia	Y	Y	Y	Y	HuaBiao Project
17R04733	South Han	China	East Asia	Y	Y	Y	Y	HuaBiao Project
17R04734	South Han	China	East Asia	Y	Y	Y	Y	HuaBiao Project
17R04736	South Han	China	East Asia	Y	Y	Y	Y	HuaBiao Project
17R04740	South Han	China	East Asia	Y	Y	Y	Y	HuaBiao Project
17R04744	South Han	China	East Asia	Y	Y	Y	Y	HuaBiao Project
17R04746	South Han	China	East Asia	Y	Y	Y	Y	HuaBiao Project
17R04751	North Han	China	East Asia	Y	Y	Y	Y	HuaBiao Project
17R04753	North Han	China	East Asia	Y	Y	Y	Y	HuaBiao Project
17R04755	South Han	China	East Asia	Y	Y	Y	Y	HuaBiao Project
17R04760	South Han	China	East Asia	Y	Y	Y	Y	HuaBiao Project
17R04763	South Han	China	East Asia	Y	Y	Y	Y	HuaBiao Project
17R04764	South Han	China	East Asia	Y	Y	Y	Y	HuaBiao Project
17R04768	South Han	China	East Asia	Y	Y	Y	Y	HuaBiao Project
17R04769	North Han	China	East Asia	Y	Y	Y	Y	HuaBiao Project
17R04770	North Han	China	East Asia	Y	Y	Y	Y	HuaBiao Project
17R04773	North Han	China	East Asia	Y	Y	Y	Y	HuaBiao Project
17R04776	South Han	China	East Asia	Y	Y	Y	Y	HuaBiao Project
17R04777	South Han	China	East Asia	Y	Y	Y	Y	HuaBiao Project
17R04778	North Han	China	East Asia	Y	Y	Y	Y	HuaBiao Project
17R04780	South Han	China	East Asia	Y	Y	Y	Y	HuaBiao Project
17R04781	South Han	China	East Asia	Y	Y	Y	Y	HuaBiao Project
17R04783	North Han	China	East Asia	Y	Y	Y	Y	HuaBiao Project
17R04820	South Han	China	East Asia	Y	Y	Y	Y	HuaBiao Project
17R04825	South Han	China	East Asia	Y	Y	Y	Y	HuaBiao Project
17R04827	North Han	China	East Asia	Y	Y	Y	Y	HuaBiao Project
17R04841	South Han	China	East Asia	Y	Y	Y	Y	HuaBiao Project
17R04852	South Han	China	East Asia	Y	Y	Y	Y	HuaBiao Project
17R04854	South Han	China	East Asia	Y	Y	Y	Y	HuaBiao Project
17R04855	South Han	China	East Asia	Y	Y	Y	Y	HuaBiao Project
17R04863	South Han	China	East Asia	Y	Y	Y	Y	HuaBiao Project
17R04873	South Han	China	East Asia	Y	Y	Y	Y	HuaBiao Project
17R04875	South Han	China	East Asia	Y	Y	Y	Y	HuaBiao Project
17R04881	South Han	China	East Asia	Y	Y	Y	Y	HuaBiao Project
17R04883	South Han	China	East Asia	Y	Y	Y	Y	HuaBiao Project
17R04885	South Han	China	East Asia	Y	Y	Y	Y	HuaBiao Project
17R04886	North Han	China	East Asia	Y	Y	Y	Y	HuaBiao Project
17R04900	South Han	China	East Asia	Y	Y	Y	Y	HuaBiao Project
17R04902	South Han	China	East Asia	Y	Y	Y	Y	HuaBiao Project
17R04905	South Han	China	East Asia	Y	Y	Y	Y	HuaBiao Project
17R04908	North Han	China	East Asia	Y	Y	Y	Y	HuaBiao Project
17R04909	South Han	China	East Asia	Y	Y	Y	Y	HuaBiao Project
17R04912	North Han	China	East Asia	Y	Y	Y	Y	HuaBiao Project
17R04917	North Han	China	East Asia	Y	Y	Y	Y	HuaBiao Project
17R04925	South Han	China	East Asia	Y	Y	Y	Y	HuaBiao Project
17R04926	South Han	China	East Asia	Y	Y	Y	Y	HuaBiao Project
17R04929	South Han	China	East Asia	Y	Y	Y	Y	HuaBiao Project
17R04933	South Han	China	East Asia	Y	Y	Y	Y	HuaBiao Project
17R04935	South Han	China	East Asia	Y	Y	Y	Y	HuaBiao Project
17R04937	North Han	China	East Asia	Y	Y	Y	Y	HuaBiao Project
17R04945	South Han	China	East Asia	Y	Y	Y	Y	HuaBiao Project
17R04947	South Han	China	East Asia	Y	Y	Y	Y	HuaBiao Project
17R04987	North Han	China	East Asia	Y	Y	Y	Y	HuaBiao Project
17R04989	South Han	China	East Asia	Y	Y	Y	Y	HuaBiao Project
17R04993	North Han	China	East Asia	Y	Y	Y	Y	HuaBiao Project
17R04996	South Han	China	East Asia	Y	Y	Y	Y	HuaBiao Project
17R05000	South Han	China	East Asia	Y	Y	Y	Y	HuaBiao Project
17R05001	South Han	China	East Asia	Y	Y	Y	Y	HuaBiao Project
17R05004	North Han	China	East Asia	Y	Y	Y	Y	HuaBiao Project
17R05006	North Han	China	East Asia	Y	Y	Y	Y	HuaBiao Project
17R05010	South Han	China	East Asia	Y	Y	Y	Y	HuaBiao Project
17R05011	South Han	China	East Asia	Y	Y	Y	Y	HuaBiao Project
17R05012	South Han	China	East Asia	Y	Y	Y	Y	HuaBiao Project
17R05013	South Han	China	East Asia	Y	Y	Y	Y	HuaBiao Project
17R05014	South Han	China	East Asia	Y	Y	Y	Y	HuaBiao Project
17R09241	North Han	China	East Asia	Y	Y	Y	Y	HuaBiao Project
17R09247	North Han	China	East Asia	Y	Y	Y	Y	HuaBiao Project
17R09254	North Han	China	East Asia	Y	Y	Y	Y	HuaBiao Project
17R09255	North Han	China	East Asia	Y	Y	Y	Y	HuaBiao Project
17R09299	North Han	China	East Asia	Y	Y	Y	Y	HuaBiao Project
17R09305	North Han	China	East Asia	Y	Y	Y	Y	HuaBiao Project
17R09321	North Han	China	East Asia	Y	Y	Y	Y	HuaBiao Project
17R09336	North Han	China	East Asia	Y	Y	Y	Y	HuaBiao Project
17R09364	North Han	China	East Asia	Y	Y	Y	Y	HuaBiao Project
17R09381	North Han	China	East Asia	Y	Y	Y	Y	HuaBiao Project
17R09400	North Han	China	East Asia	Y	Y	Y	Y	HuaBiao Project
17R09417	North Han	China	East Asia	Y	Y	Y	Y	HuaBiao Project
17R09441	North Han	China	East Asia	Y	Y	Y	Y	HuaBiao Project
17R09449	North Han	China	East Asia	Y	Y	Y	Y	HuaBiao Project
17R09484	North Han	China	East Asia	Y	Y	Y	Y	HuaBiao Project
17R09502	North Han	China	East Asia	Y	Y	Y	Y	HuaBiao Project
17R09556	North Han	China	East Asia	Y	Y	Y	Y	HuaBiao Project
17R09599	North Han	China	East Asia	Y	Y	Y	Y	HuaBiao Project
17R09603	North Han	China	East Asia	Y	Y	Y	Y	HuaBiao Project
17R09677	North Han	China	East Asia	Y	Y	Y	Y	HuaBiao Project
17R09692	North Han	China	East Asia	Y	Y	Y	Y	HuaBiao Project
17R09759	North Han	China	East Asia	Y	Y	Y	Y	HuaBiao Project
17R09763	North Han	China	East Asia	Y	Y	Y	Y	HuaBiao Project
17R09768	North Han	China	East Asia	Y	Y	Y	Y	HuaBiao Project
17R09793	North Han	China	East Asia	Y	Y	Y	Y	HuaBiao Project
17R09812	North Han	China	East Asia	Y	Y	Y	Y	HuaBiao Project
17R09833	North Han	China	East Asia	Y	Y	Y	Y	HuaBiao Project
17R09851	North Han	China	East Asia	Y	Y	Y	Y	HuaBiao Project
17R09886	North Han	China	East Asia	Y	Y	Y	Y	HuaBiao Project
17R09901	North Han	China	East Asia	Y	Y	Y	Y	HuaBiao Project
17R09943	North Han	China	East Asia	Y	Y	Y	Y	HuaBiao Project
17R09944	North Han	China	East Asia	Y	Y	Y	Y	HuaBiao Project
17R09961	North Han	China	East Asia	Y	Y	Y	Y	HuaBiao Project
17R10001	North Han	China	East Asia	Y	Y	Y	Y	HuaBiao Project
17R10033	North Han	China	East Asia	Y	Y	Y	Y	HuaBiao Project
17R10035	North Han	China	East Asia	Y	Y	Y	Y	HuaBiao Project
17R10055	North Han	China	East Asia	Y	Y	Y	Y	HuaBiao Project
17R10056	North Han	China	East Asia	Y	Y	Y	Y	HuaBiao Project
17R10058	North Han	China	East Asia	Y	Y	Y	Y	HuaBiao Project
17R10063	North Han	China	East Asia	Y	Y	Y	Y	HuaBiao Project
17R10152	North Han	China	East Asia	Y	Y	Y	Y	HuaBiao Project
17R10186	North Han	China	East Asia	Y	Y	Y	Y	HuaBiao Project
17R10193	North Han	China	East Asia	Y	Y	Y	Y	HuaBiao Project
17R10212	North Han	China	East Asia	Y	Y	Y	Y	HuaBiao Project
17R10244	North Han	China	East Asia	Y	Y	Y	Y	HuaBiao Project
18R02954	North Han	China	East Asia	Y	Y	Y	Y	HuaBiao Project
18R02999	North Han	China	East Asia	Y	Y	Y	Y	HuaBiao Project
18R03039	South Han	China	East Asia	Y	Y	Y	Y	HuaBiao Project
18R03046	South Han	China	East Asia	Y	Y	Y	Y	HuaBiao Project
18R03078	South Han	China	East Asia	Y	Y	Y	Y	HuaBiao Project
18R03093	South Han	China	East Asia	Y	Y	Y	Y	HuaBiao Project
18R03103	South Han	China	East Asia	Y	Y	Y	Y	HuaBiao Project
18R03109	South Han	China	East Asia	Y	Y	Y	Y	HuaBiao Project
18R03117	South Han	China	East Asia	Y	Y	Y	Y	HuaBiao Project
18R03147	South Han	China	East Asia	Y	Y	Y	Y	HuaBiao Project
18R03157	South Han	China	East Asia	Y	Y	Y	Y	HuaBiao Project
18R03158	South Han	China	East Asia	Y	Y	Y	Y	HuaBiao Project
18R03172	South Han	China	East Asia	Y	Y	Y	Y	HuaBiao Project
18R03174	South Han	China	East Asia	Y	Y	Y	Y	HuaBiao Project
18R03194	South Han	China	East Asia	Y	Y	Y	Y	HuaBiao Project
18R03198	South Han	China	East Asia	Y	Y	Y	Y	HuaBiao Project
18R03204	South Han	China	East Asia	Y	Y	Y	Y	HuaBiao Project
18R03206	South Han	China	East Asia	Y	Y	Y	Y	HuaBiao Project
18R03207	South Han	China	East Asia	Y	Y	Y	Y	HuaBiao Project
18R03208	South Han	China	East Asia	Y	Y	Y	Y	HuaBiao Project
18R03209	South Han	China	East Asia	Y	Y	Y	Y	HuaBiao Project
18R03211	South Han	China	East Asia	Y	Y	Y	Y	HuaBiao Project
18R03213	South Han	China	East Asia	Y	Y	Y	Y	HuaBiao Project
18R03215	South Han	China	East Asia	Y	Y	Y	Y	HuaBiao Project
18R03235	South Han	China	East Asia	Y	Y	Y	Y	HuaBiao Project
18R03253	South Han	China	East Asia	Y	Y	Y	Y	HuaBiao Project
18R03254	South Han	China	East Asia	Y	Y	Y	Y	HuaBiao Project
18R03256	South Han	China	East Asia	Y	Y	Y	Y	HuaBiao Project
18R03261	South Han	China	East Asia	Y	Y	Y	Y	HuaBiao Project
18R03267	South Han	China	East Asia	Y	Y	Y	Y	HuaBiao Project
18R03277	South Han	China	East Asia	Y	Y	Y	Y	HuaBiao Project
18R03279	South Han	China	East Asia	Y	Y	Y	Y	HuaBiao Project
AC1	Achang	China	East Asia	Y	Y	Y	Y	This Study
AC10	Achang	China	East Asia	Y	Y	Y	Y	This Study
AC100	Achang	China	East Asia	Y	Y	Y	Y	This Study
AC101	Achang	China	East Asia	Y	Y	Y	Y	This Study
AC102	Achang	China	East Asia	Y	Y	Y	Y	This Study
AC103	Achang	China	East Asia	Y	Y	Y	Y	This Study
AC105	Achang	China	East Asia	Y	Y	Y	Y	This Study
AC106	Achang	China	East Asia	Y	Y	Y	Y	This Study
AC107	Achang	China	East Asia	Y	Y	Y	Y	This Study
AC110	Achang	China	East Asia	Y	Y	Y	Y	This Study
AC111	Achang	China	East Asia	Y	Y	Y	Y	This Study
AC112	Achang	China	East Asia	Y	Y	Y	Y	This Study
AC113	Achang	China	East Asia	Y	Y	Y	Y	This Study
AC116	Achang	China	East Asia	Y	Y	Y	Y	This Study
AC117	Achang	China	East Asia	Y	Y	Y	Y	This Study
AC118	Achang	China	East Asia	Y	Y	Y	Y	This Study
AC121	Achang	China	East Asia	Y	Y	Y	Y	This Study
AC123	Achang	China	East Asia	Y	Y	Y	Y	This Study
AC125	Achang	China	East Asia	Y	Y	Y	Y	This Study
AC126	Achang	China	East Asia	Y	Y	Y	Y	This Study
AC127	Achang	China	East Asia	Y	Y	Y	Y	This Study
AC128	Achang	China	East Asia	Y	Y	Y	Y	This Study
AC13	Achang	China	East Asia	Y	Y	Y	Y	This Study
AC17	Achang	China	East Asia	Y	Y	Y	Y	This Study
AC2	Achang	China	East Asia	Y	Y	Y	Y	This Study
AC21	Achang	China	East Asia	Y	Y	Y	Y	This Study
AC24	Achang	China	East Asia	Y	Y	Y	Y	This Study
AC25	Achang	China	East Asia	Y	Y	Y	Y	This Study
AC26	Achang	China	East Asia	Y	Y	Y	Y	This Study
AC27	Achang	China	East Asia	Y	Y	Y	Y	This Study
AC36	Achang	China	East Asia	Y	Y	Y	Y	This Study
AC38	Achang	China	East Asia	Y	Y	Y	Y	This Study
AC41	Achang	China	East Asia	Y	Y	Y	Y	This Study
AC43	Achang	China	East Asia	Y	Y	Y	Y	This Study
AC45	Achang	China	East Asia	Y	Y	Y	Y	This Study
AC46	Achang	China	East Asia	Y	Y	Y	Y	This Study
AC51	Achang	China	East Asia	Y	Y	Y	Y	This Study
AC56	Achang	China	East Asia	Y	Y	Y	Y	This Study
AC6	Achang	China	East Asia	Y	Y	Y	Y	This Study
AC60	Achang	China	East Asia	Y	Y	Y	Y	This Study
AC61	Achang	China	East Asia	Y	Y	Y	Y	This Study
AC62	Achang	China	East Asia	Y	Y	Y	Y	This Study
AC63	Achang	China	East Asia	Y	Y	Y	Y	This Study
AC65	Achang	China	East Asia	Y	Y	Y	Y	This Study
AC67	Achang	China	East Asia	Y	Y	Y	Y	This Study
AC69	Achang	China	East Asia	Y	Y	Y	Y	This Study
AC73	Achang	China	East Asia	Y	Y	Y	Y	This Study
AC74	Achang	China	East Asia	Y	Y	Y	Y	This Study
AC75	Achang	China	East Asia	Y	Y	Y	Y	This Study
AC76	Achang	China	East Asia	Y	Y	Y	Y	This Study
AC79	Achang	China	East Asia	Y	Y	Y	Y	This Study
AC8	Achang	China	East Asia	Y	Y	Y	Y	This Study
AC82	Achang	China	East Asia	Y	Y	Y	Y	This Study
AC85	Achang	China	East Asia	Y	Y	Y	Y	This Study
AC86	Achang	China	East Asia	Y	Y	Y	Y	This Study
AC87	Achang	China	East Asia	Y	Y	Y	Y	This Study
AC88	Achang	China	East Asia	Y	Y	Y	Y	This Study
AC89	Achang	China	East Asia	Y	Y	Y	Y	This Study
AC9	Achang	China	East Asia	Y	Y	Y	Y	This Study
AC90	Achang	China	East Asia	Y	Y	Y	Y	This Study
AC91	Achang	China	East Asia	Y	Y	Y	Y	This Study
AC92	Achang	China	East Asia	Y	Y	Y	Y	This Study
AC96	Achang	China	East Asia	Y	Y	Y	Y	This Study
AC97	Achang	China	East Asia	Y	Y	Y	Y	This Study
AC99	Achang	China	East Asia	Y	Y	Y	Y	This Study
BW003	Dai	China	East Asia	Y	Y	Y	Y	This Study
BW030	Dai	China	East Asia	Y	Y	Y	Y	This Study
BW047	Dai	China	East Asia	Y	Y	Y	Y	This Study
Bajo10	Bajo	Indonesia	Island Southeast Asia	Y	Y	N	N	Mörseburg et al 2016
Bajo10KN	Bajo	Indonesia	Island Southeast Asia	Y	Y	N	N	Mörseburg et al 2016
Bajo11	Bajo	Indonesia	Island Southeast Asia	Y	Y	N	N	Mörseburg et al 2016
Bajo11KN	Bajo	Indonesia	Island Southeast Asia	Y	Y	N	N	Mörseburg et al 2016
Bajo12	Bajo	Indonesia	Island Southeast Asia	Y	Y	N	N	Mörseburg et al 2016
Bajo12KN	Bajo	Indonesia	Island Southeast Asia	Y	Y	N	N	Mörseburg et al 2016
Bajo13	Bajo	Indonesia	Island Southeast Asia	Y	Y	N	N	Mörseburg et al 2016
Bajo13KN	Bajo	Indonesia	Island Southeast Asia	Y	Y	N	N	Mörseburg et al 2016
Bajo14KN	Bajo	Indonesia	Island Southeast Asia	Y	Y	N	N	Mörseburg et al 2016
Bajo15KN	Bajo	Indonesia	Island Southeast Asia	Y	Y	N	N	Mörseburg et al 2016
Bajo16AKN	Bajo	Indonesia	Island Southeast Asia	Y	Y	N	N	Mörseburg et al 2016
Bajo16BKN	Bajo	Indonesia	Island Southeast Asia	Y	Y	N	N	Mörseburg et al 2016
Bajo17KN	Bajo	Indonesia	Island Southeast Asia	Y	Y	N	N	Mörseburg et al 2016
Bajo18KN	Bajo	Indonesia	Island Southeast Asia	Y	Y	N	N	Mörseburg et al 2016
Bajo19KN	Bajo	Indonesia	Island Southeast Asia	Y	Y	N	N	Mörseburg et al 2016
Bajo1KN	Bajo	Indonesia	Island Southeast Asia	Y	Y	N	N	Mörseburg et al 2016
Bajo20KN	Bajo	Indonesia	Island Southeast Asia	Y	Y	N	N	Mörseburg et al 2016
Bajo21KN	Bajo	Indonesia	Island Southeast Asia	Y	Y	N	N	Mörseburg et al 2016
Bajo22KN	Bajo	Indonesia	Island Southeast Asia	Y	Y	N	N	Mörseburg et al 2016
Bajo23KN	Bajo	Indonesia	Island Southeast Asia	Y	Y	N	N	Mörseburg et al 2016
Bajo25KN	Bajo	Indonesia	Island Southeast Asia	Y	Y	N	N	Mörseburg et al 2016
Bajo26KN	Bajo	Indonesia	Island Southeast Asia	Y	Y	N	N	Mörseburg et al 2016
Bajo2KN	Bajo	Indonesia	Island Southeast Asia	Y	Y	N	N	Mörseburg et al 2016
Bajo3KN	Bajo	Indonesia	Island Southeast Asia	Y	Y	N	N	Mörseburg et al 2016
Bajo5KN	Bajo	Indonesia	Island Southeast Asia	Y	Y	N	N	Mörseburg et al 2016
Bajo6	Bajo	Indonesia	Island Southeast Asia	Y	Y	N	N	Mörseburg et al 2016
Bajo6KN	Bajo	Indonesia	Island Southeast Asia	Y	Y	N	N	Mörseburg et al 2016
Bajo7	Bajo	Indonesia	Island Southeast Asia	Y	Y	N	N	Mörseburg et al 2016
Bajo7KN	Bajo	Indonesia	Island Southeast Asia	Y	Y	N	N	Mörseburg et al 2016
Bajo8	Bajo	Indonesia	Island Southeast Asia	Y	Y	N	N	Mörseburg et al 2016
Bajo9	Bajo	Indonesia	Island Southeast Asia	Y	Y	N	N	Mörseburg et al 2016
Bajo9KN	Bajo	Indonesia	Island Southeast Asia	Y	Y	N	N	Mörseburg et al 2016
Burm1	Burmese	Myanmar	Mainland Southeast Asia	Y	Y	Y	N	Mörseburg et al 2016
Burm10	Burmese	Myanmar	Mainland Southeast Asia	Y	Y	Y	N	Mörseburg et al 2016
Burm11	Burmese	Myanmar	Mainland Southeast Asia	Y	Y	Y	N	Mörseburg et al 2016
Burm12	Burmese	Myanmar	Mainland Southeast Asia	Y	Y	Y	N	Mörseburg et al 2016
Burm13	Burmese	Myanmar	Mainland Southeast Asia	Y	Y	Y	N	Mörseburg et al 2016
Burm14	Burmese	Myanmar	Mainland Southeast Asia	Y	Y	Y	N	Mörseburg et al 2016
Burm15	Burmese	Myanmar	Mainland Southeast Asia	Y	Y	Y	N	Mörseburg et al 2016
Burm16	Burmese	Myanmar	Mainland Southeast Asia	Y	Y	Y	N	Mörseburg et al 2016
Burm17	Burmese	Myanmar	Mainland Southeast Asia	Y	Y	Y	N	Mörseburg et al 2016
Burm18	Burmese	Myanmar	Mainland Southeast Asia	Y	Y	Y	N	Mörseburg et al 2016
Burm19	Burmese	Myanmar	Mainland Southeast Asia	Y	Y	Y	N	Mörseburg et al 2016
Burm2	Burmese	Myanmar	Mainland Southeast Asia	Y	Y	Y	N	Mörseburg et al 2016
Burm20	Burmese	Myanmar	Mainland Southeast Asia	Y	Y	Y	N	Mörseburg et al 2016
Burm3	Burmese	Myanmar	Mainland Southeast Asia	Y	Y	Y	N	Mörseburg et al 2016
Burm4	Burmese	Myanmar	Mainland Southeast Asia	Y	Y	Y	N	Mörseburg et al 2016
Burm5	Burmese	Myanmar	Mainland Southeast Asia	Y	Y	Y	N	Mörseburg et al 2016
Burm6	Burmese	Myanmar	Mainland Southeast Asia	Y	Y	Y	N	Mörseburg et al 2016
Burm7	Burmese	Myanmar	Mainland Southeast Asia	Y	Y	Y	N	Mörseburg et al 2016
Burm8	Burmese	Myanmar	Mainland Southeast Asia	Y	Y	Y	N	Mörseburg et al 2016
Burm9	Burmese	Myanmar	Mainland Southeast Asia	Y	Y	Y	N	Mörseburg et al 2016
DE1	Deang	China	East Asia	Y	Y	Y	Y	This Study
DE10	Deang	China	East Asia	Y	Y	Y	Y	This Study
DE11	Deang	China	East Asia	Y	Y	Y	Y	This Study
DE12	Deang	China	East Asia	Y	Y	Y	Y	This Study
DE13	Deang	China	East Asia	Y	Y	Y	Y	This Study
DE14	Deang	China	East Asia	Y	Y	Y	Y	This Study
DE15	Deang	China	East Asia	Y	Y	Y	Y	This Study
DE16	Deang	China	East Asia	Y	Y	Y	Y	This Study
DE17	Deang	China	East Asia	Y	Y	Y	Y	This Study
DE18	Deang	China	East Asia	Y	Y	Y	Y	This Study
DE19	Deang	China	East Asia	Y	Y	Y	Y	This Study
DE20	Deang	China	East Asia	Y	Y	Y	Y	This Study
DE21	Deang	China	East Asia	Y	Y	Y	Y	This Study
DE22	Deang	China	East Asia	Y	Y	Y	Y	This Study
DE23	Deang	China	East Asia	Y	Y	Y	Y	This Study
DE24	Deang	China	East Asia	Y	Y	Y	Y	This Study
DE26	Deang	China	East Asia	Y	Y	Y	Y	This Study
DE27	Deang	China	East Asia	Y	Y	Y	Y	This Study
DE28	Deang	China	East Asia	Y	Y	Y	Y	This Study
DE29	Deang	China	East Asia	Y	Y	Y	Y	This Study
DE3	Deang	China	East Asia	Y	Y	Y	Y	This Study
DE30	Deang	China	East Asia	Y	Y	Y	Y	This Study
DE31	Deang	China	East Asia	Y	Y	Y	Y	This Study
DE32	Deang	China	East Asia	Y	Y	Y	Y	This Study
DE33	Deang	China	East Asia	Y	Y	Y	Y	This Study
DE34	Deang	China	East Asia	Y	Y	Y	Y	This Study
DE35	Deang	China	East Asia	Y	Y	Y	Y	This Study
DE37	Deang	China	East Asia	Y	Y	Y	Y	This Study
DE4	Deang	China	East Asia	Y	Y	Y	Y	This Study
DE40	Deang	China	East Asia	Y	Y	Y	Y	This Study
DE41	Deang	China	East Asia	Y	Y	Y	Y	This Study
DE42	Deang	China	East Asia	Y	Y	Y	Y	This Study
DE43	Deang	China	East Asia	Y	Y	Y	Y	This Study
DE44	Deang	China	East Asia	Y	Y	Y	Y	This Study
DE45	Deang	China	East Asia	Y	Y	Y	Y	This Study
DE46	Deang	China	East Asia	Y	Y	Y	Y	This Study
DE47	Deang	China	East Asia	Y	Y	Y	Y	This Study
DE48	Deang	China	East Asia	Y	Y	Y	Y	This Study
DE5	Deang	China	East Asia	Y	Y	Y	Y	This Study
DE50	Deang	China	East Asia	Y	Y	Y	Y	This Study
DE51	Deang	China	East Asia	Y	Y	Y	Y	This Study
DE52	Deang	China	East Asia	Y	Y	Y	Y	This Study
DE53	Deang	China	East Asia	Y	Y	Y	Y	This Study
DE54	Deang	China	East Asia	Y	Y	Y	Y	This Study
DE55	Deang	China	East Asia	Y	Y	Y	Y	This Study
DE56	Deang	China	East Asia	Y	Y	Y	Y	This Study
DE57	Deang	China	East Asia	Y	Y	Y	Y	This Study
DE58	Deang	China	East Asia	Y	Y	Y	Y	This Study
DE59	Deang	China	East Asia	Y	Y	Y	Y	This Study
DE6	Deang	China	East Asia	Y	Y	Y	Y	This Study
DE60	Deang	China	East Asia	Y	Y	Y	Y	This Study
DE62	Deang	China	East Asia	Y	Y	Y	Y	This Study
DE63	Deang	China	East Asia	Y	Y	Y	Y	This Study
DE64	Deang	China	East Asia	Y	Y	Y	Y	This Study
DE65	Deang	China	East Asia	Y	Y	Y	Y	This Study
DE66	Deang	China	East Asia	Y	Y	Y	Y	This Study
DE67	Deang	China	East Asia	Y	Y	Y	Y	This Study
DE68	Deang	China	East Asia	Y	Y	Y	Y	This Study
DE69	Deang	China	East Asia	Y	Y	Y	Y	This Study
DE7	Deang	China	East Asia	Y	Y	Y	Y	This Study
DE70	Deang	China	East Asia	Y	Y	Y	Y	This Study
DE71	Deang	China	East Asia	Y	Y	Y	Y	This Study
DE72	Deang	China	East Asia	Y	Y	Y	Y	This Study
DE8	Deang	China	East Asia	Y	Y	Y	Y	This Study
DE9	Deang	China	East Asia	Y	Y	Y	Y	This Study
Dusun1	Dusun	Brunei	Island Southeast Asia	Y	Y	N	N	Mörseburg et al 2016
Dusun10	Dusun	Brunei	Island Southeast Asia	Y	Y	N	N	Mörseburg et al 2016
Dusun11	Dusun	Brunei	Island Southeast Asia	Y	Y	N	N	Mörseburg et al 2016
Dusun12	Dusun	Brunei	Island Southeast Asia	Y	Y	N	N	Mörseburg et al 2016
Dusun13	Dusun	Brunei	Island Southeast Asia	Y	Y	N	N	Mörseburg et al 2016
Dusun14	Dusun	Brunei	Island Southeast Asia	Y	Y	N	N	Mörseburg et al 2016
Dusun15	Dusun	Brunei	Island Southeast Asia	Y	Y	N	N	Mörseburg et al 2016
Dusun16	Dusun	Brunei	Island Southeast Asia	Y	Y	N	N	Mörseburg et al 2016
Dusun17	Dusun	Brunei	Island Southeast Asia	Y	Y	N	N	Mörseburg et al 2016
Dusun18	Dusun	Brunei	Island Southeast Asia	Y	Y	N	N	Mörseburg et al 2016
Dusun19	Dusun	Brunei	Island Southeast Asia	Y	Y	N	N	Mörseburg et al 2016
Dusun2	Dusun	Brunei	Island Southeast Asia	Y	Y	N	N	Mörseburg et al 2016
Dusun20	Dusun	Brunei	Island Southeast Asia	Y	Y	N	N	Mörseburg et al 2016
Dusun21	Dusun	Brunei	Island Southeast Asia	Y	Y	N	N	Mörseburg et al 2016
Dusun22	Dusun	Brunei	Island Southeast Asia	Y	Y	N	N	Mörseburg et al 2016
Dusun23	Dusun	Brunei	Island Southeast Asia	Y	Y	N	N	Mörseburg et al 2016
Dusun3	Dusun	Brunei	Island Southeast Asia	Y	Y	N	N	Mörseburg et al 2016
Dusun4	Dusun	Brunei	Island Southeast Asia	Y	Y	N	N	Mörseburg et al 2016
Dusun5	Dusun	Brunei	Island Southeast Asia	Y	Y	N	N	Mörseburg et al 2016
Dusun6	Dusun	Brunei	Island Southeast Asia	Y	Y	N	N	Mörseburg et al 2016
Dusun7	Dusun	Brunei	Island Southeast Asia	Y	Y	N	N	Mörseburg et al 2016
Dusun8	Dusun	Brunei	Island Southeast Asia	Y	Y	N	N	Mörseburg et al 2016
FP005	Dai	China	East Asia	Y	Y	Y	Y	This Study
FP007	Dai	China	East Asia	Y	Y	Y	Y	This Study
FP008	Dai	China	East Asia	Y	Y	Y	Y	This Study
FP009	Dai	China	East Asia	Y	Y	Y	Y	This Study
FP010	Dai	China	East Asia	Y	Y	Y	Y	This Study
FP011	Dai	China	East Asia	Y	Y	Y	Y	This Study
FP013	Dai	China	East Asia	Y	Y	Y	Y	This Study
FP015	Dai	China	East Asia	Y	Y	Y	Y	This Study
FP019	Dai	China	East Asia	Y	Y	Y	Y	This Study
FP020	Dai	China	East Asia	Y	Y	Y	Y	This Study
FP021	Dai	China	East Asia	Y	Y	Y	Y	This Study
FP023	Dai	China	East Asia	Y	Y	Y	Y	This Study
FP025	Dai	China	East Asia	Y	Y	Y	Y	This Study
FP026	Dai	China	East Asia	Y	Y	Y	Y	This Study
FP027	Dai	China	East Asia	Y	Y	Y	Y	This Study
FP029	Dai	China	East Asia	Y	Y	Y	Y	This Study
FP032	Dai	China	East Asia	Y	Y	Y	Y	This Study
FP033	Dai	China	East Asia	Y	Y	Y	Y	This Study
FP034	Dai	China	East Asia	Y	Y	Y	Y	This Study
FP035	Dai	China	East Asia	Y	Y	Y	Y	This Study
FP036	Dai	China	East Asia	Y	Y	Y	Y	This Study
FP039	Dai	China	East Asia	Y	Y	Y	Y	This Study
FP042	Dai	China	East Asia	Y	Y	Y	Y	This Study
FP046	Dai	China	East Asia	Y	Y	Y	Y	This Study
FP048	Dai	China	East Asia	Y	Y	Y	Y	This Study
FP050	Dai	China	East Asia	Y	Y	Y	Y	This Study
FP051	Dai	China	East Asia	Y	Y	Y	Y	This Study
FP052-2	Dai	China	East Asia	Y	Y	Y	Y	This Study
FP054	Dai	China	East Asia	Y	Y	Y	Y	This Study
FP055	Dai	China	East Asia	Y	Y	Y	Y	This Study
FP056	Dai	China	East Asia	Y	Y	Y	Y	This Study
FP057	Dai	China	East Asia	Y	Y	Y	Y	This Study
FP060	Dai	China	East Asia	Y	Y	Y	Y	This Study
FP062	Dai	China	East Asia	Y	Y	Y	Y	This Study
FP063	Dai	China	East Asia	Y	Y	Y	Y	This Study
FP065	Dai	China	East Asia	Y	Y	Y	Y	This Study
HGDP00001	Brahui	Pakistan	Central and South Asia	Y	N	N	N	HGDP
HGDP00003	Brahui	Pakistan	Central and South Asia	Y	N	N	N	HGDP
HGDP00005	Brahui	Pakistan	Central and South Asia	Y	N	N	N	HGDP
HGDP00007	Brahui	Pakistan	Central and South Asia	Y	N	N	N	HGDP
HGDP00009	Brahui	Pakistan	Central and South Asia	Y	N	N	N	HGDP
HGDP00011	Brahui	Pakistan	Central and South Asia	Y	N	N	N	HGDP
HGDP00013	Brahui	Pakistan	Central and South Asia	Y	N	N	N	HGDP
HGDP00015	Brahui	Pakistan	Central and South Asia	Y	N	N	N	HGDP
HGDP00017	Brahui	Pakistan	Central and South Asia	Y	N	N	N	HGDP
HGDP00019	Brahui	Pakistan	Central and South Asia	Y	N	N	N	HGDP
HGDP00021	Brahui	Pakistan	Central and South Asia	Y	N	N	N	HGDP
HGDP00023	Brahui	Pakistan	Central and South Asia	Y	N	N	N	HGDP
HGDP00025	Brahui	Pakistan	Central and South Asia	Y	N	N	N	HGDP
HGDP00027	Brahui	Pakistan	Central and South Asia	Y	N	N	N	HGDP
HGDP00029	Brahui	Pakistan	Central and South Asia	Y	N	N	N	HGDP
HGDP00031	Brahui	Pakistan	Central and South Asia	Y	N	N	N	HGDP
HGDP00033	Brahui	Pakistan	Central and South Asia	Y	N	N	N	HGDP
HGDP00035	Brahui	Pakistan	Central and South Asia	Y	N	N	N	HGDP
HGDP00037	Brahui	Pakistan	Central and South Asia	Y	N	N	N	HGDP
HGDP00039	Brahui	Pakistan	Central and South Asia	Y	N	N	N	HGDP
HGDP00041	Brahui	Pakistan	Central and South Asia	Y	N	N	N	HGDP
HGDP00043	Brahui	Pakistan	Central and South Asia	Y	N	N	N	HGDP
HGDP00045	Brahui	Pakistan	Central and South Asia	Y	N	N	N	HGDP
HGDP00047	Brahui	Pakistan	Central and South Asia	Y	N	N	N	HGDP
HGDP00049	Brahui	Pakistan	Central and South Asia	Y	N	N	N	HGDP
HGDP00052	Balochi	Pakistan	Central and South Asia	Y	N	N	N	HGDP
HGDP00054	Balochi	Pakistan	Central and South Asia	Y	N	N	N	HGDP
HGDP00056	Balochi	Pakistan	Central and South Asia	Y	N	N	N	HGDP
HGDP00057	Balochi	Pakistan	Central and South Asia	Y	N	N	N	HGDP
HGDP00058	Balochi	Pakistan	Central and South Asia	Y	N	N	N	HGDP
HGDP00060	Balochi	Pakistan	Central and South Asia	Y	N	N	N	HGDP
HGDP00062	Balochi	Pakistan	Central and South Asia	Y	N	N	N	HGDP
HGDP00064	Balochi	Pakistan	Central and South Asia	Y	N	N	N	HGDP
HGDP00066	Balochi	Pakistan	Central and South Asia	Y	N	N	N	HGDP
HGDP00068	Balochi	Pakistan	Central and South Asia	Y	N	N	N	HGDP
HGDP00070	Balochi	Pakistan	Central and South Asia	Y	N	N	N	HGDP
HGDP00072	Balochi	Pakistan	Central and South Asia	Y	N	N	N	HGDP
HGDP00074	Balochi	Pakistan	Central and South Asia	Y	N	N	N	HGDP
HGDP00076	Balochi	Pakistan	Central and South Asia	Y	N	N	N	HGDP
HGDP00078	Balochi	Pakistan	Central and South Asia	Y	N	N	N	HGDP
HGDP00080	Balochi	Pakistan	Central and South Asia	Y	N	N	N	HGDP
HGDP00082	Balochi	Pakistan	Central and South Asia	Y	N	N	N	HGDP
HGDP00086	Balochi	Pakistan	Central and South Asia	Y	N	N	N	HGDP
HGDP00088	Balochi	Pakistan	Central and South Asia	Y	N	N	N	HGDP
HGDP00090	Balochi	Pakistan	Central and South Asia	Y	N	N	N	HGDP
HGDP00092	Balochi	Pakistan	Central and South Asia	Y	N	N	N	HGDP
HGDP00094	Balochi	Pakistan	Central and South Asia	Y	N	N	N	HGDP
HGDP00096	Balochi	Pakistan	Central and South Asia	Y	N	N	N	HGDP
HGDP00098	Balochi	Pakistan	Central and South Asia	Y	N	N	N	HGDP
HGDP00099	Hazara	Pakistan	Central and South Asia	Y	N	N	N	HGDP
HGDP00100	Hazara	Pakistan	Central and South Asia	Y	N	N	N	HGDP
HGDP00102	Hazara	Pakistan	Central and South Asia	Y	N	N	N	HGDP
HGDP00103	Hazara	Pakistan	Central and South Asia	Y	N	N	N	HGDP
HGDP00104	Hazara	Pakistan	Central and South Asia	Y	N	N	N	HGDP
HGDP00105	Hazara	Pakistan	Central and South Asia	Y	N	N	N	HGDP
HGDP00106	Hazara	Pakistan	Central and South Asia	Y	N	N	N	HGDP
HGDP00108	Hazara	Pakistan	Central and South Asia	Y	N	N	N	HGDP
HGDP00109	Hazara	Pakistan	Central and South Asia	Y	N	N	N	HGDP
HGDP00110	Hazara	Pakistan	Central and South Asia	Y	N	N	N	HGDP
HGDP00115	Hazara	Pakistan	Central and South Asia	Y	N	N	N	HGDP
HGDP00118	Hazara	Pakistan	Central and South Asia	Y	N	N	N	HGDP
HGDP00120	Hazara	Pakistan	Central and South Asia	Y	N	N	N	HGDP
HGDP00121	Hazara	Pakistan	Central and South Asia	Y	N	N	N	HGDP
HGDP00122	Hazara	Pakistan	Central and South Asia	Y	N	N	N	HGDP
HGDP00124	Hazara	Pakistan	Central and South Asia	Y	N	N	N	HGDP
HGDP00125	Hazara	Pakistan	Central and South Asia	Y	N	N	N	HGDP
HGDP00127	Hazara	Pakistan	Central and South Asia	Y	N	N	N	HGDP
HGDP00129	Hazara	Pakistan	Central and South Asia	Y	N	N	N	HGDP
HGDP00130	Makrani	Pakistan	Central and South Asia	Y	N	N	N	HGDP
HGDP00131	Makrani	Pakistan	Central and South Asia	Y	N	N	N	HGDP
HGDP00133	Makrani	Pakistan	Central and South Asia	Y	N	N	N	HGDP
HGDP00134	Makrani	Pakistan	Central and South Asia	Y	N	N	N	HGDP
HGDP00135	Makrani	Pakistan	Central and South Asia	Y	N	N	N	HGDP
HGDP00136	Makrani	Pakistan	Central and South Asia	Y	N	N	N	HGDP
HGDP00137	Makrani	Pakistan	Central and South Asia	Y	N	N	N	HGDP
HGDP00139	Makrani	Pakistan	Central and South Asia	Y	N	N	N	HGDP
HGDP00140	Makrani	Pakistan	Central and South Asia	Y	N	N	N	HGDP
HGDP00141	Makrani	Pakistan	Central and South Asia	Y	N	N	N	HGDP
HGDP00143	Makrani	Pakistan	Central and South Asia	Y	N	N	N	HGDP
HGDP00144	Makrani	Pakistan	Central and South Asia	Y	N	N	N	HGDP
HGDP00145	Makrani	Pakistan	Central and South Asia	Y	N	N	N	HGDP
HGDP00146	Makrani	Pakistan	Central and South Asia	Y	N	N	N	HGDP
HGDP00148	Makrani	Pakistan	Central and South Asia	Y	N	N	N	HGDP
HGDP00149	Makrani	Pakistan	Central and South Asia	Y	N	N	N	HGDP
HGDP00150	Makrani	Pakistan	Central and South Asia	Y	N	N	N	HGDP
HGDP00151	Makrani	Pakistan	Central and South Asia	Y	N	N	N	HGDP
HGDP00153	Makrani	Pakistan	Central and South Asia	Y	N	N	N	HGDP
HGDP00154	Makrani	Pakistan	Central and South Asia	Y	N	N	N	HGDP
HGDP00155	Makrani	Pakistan	Central and South Asia	Y	N	N	N	HGDP
HGDP00157	Makrani	Pakistan	Central and South Asia	Y	N	N	N	HGDP
HGDP00158	Makrani	Pakistan	Central and South Asia	Y	N	N	N	HGDP
HGDP00160	Makrani	Pakistan	Central and South Asia	Y	N	N	N	HGDP
HGDP00161	Makrani	Pakistan	Central and South Asia	Y	N	N	N	HGDP
HGDP00163	Sindhi	Pakistan	Central and South Asia	Y	N	N	N	HGDP
HGDP00165	Sindhi	Pakistan	Central and South Asia	Y	N	N	N	HGDP
HGDP00167	Sindhi	Pakistan	Central and South Asia	Y	N	N	N	HGDP
HGDP00169	Sindhi	Pakistan	Central and South Asia	Y	N	N	N	HGDP
HGDP00171	Sindhi	Pakistan	Central and South Asia	Y	N	N	N	HGDP
HGDP00173	Sindhi	Pakistan	Central and South Asia	Y	N	N	N	HGDP
HGDP00175	Sindhi	Pakistan	Central and South Asia	Y	N	N	N	HGDP
HGDP00177	Sindhi	Pakistan	Central and South Asia	Y	N	N	N	HGDP
HGDP00179	Sindhi	Pakistan	Central and South Asia	Y	N	N	N	HGDP
HGDP00181	Sindhi	Pakistan	Central and South Asia	Y	N	N	N	HGDP
HGDP00183	Sindhi	Pakistan	Central and South Asia	Y	N	N	N	HGDP
HGDP00185	Sindhi	Pakistan	Central and South Asia	Y	N	N	N	HGDP
HGDP00187	Sindhi	Pakistan	Central and South Asia	Y	N	N	N	HGDP
HGDP00189	Sindhi	Pakistan	Central and South Asia	Y	N	N	N	HGDP
HGDP00191	Sindhi	Pakistan	Central and South Asia	Y	N	N	N	HGDP
HGDP00192	Sindhi	Pakistan	Central and South Asia	Y	N	N	N	HGDP
HGDP00195	Sindhi	Pakistan	Central and South Asia	Y	N	N	N	HGDP
HGDP00197	Sindhi	Pakistan	Central and South Asia	Y	N	N	N	HGDP
HGDP00199	Sindhi	Pakistan	Central and South Asia	Y	N	N	N	HGDP
HGDP00201	Sindhi	Pakistan	Central and South Asia	Y	N	N	N	HGDP
HGDP00205	Sindhi	Pakistan	Central and South Asia	Y	N	N	N	HGDP
HGDP00206	Sindhi	Pakistan	Central and South Asia	Y	N	N	N	HGDP
HGDP00208	Sindhi	Pakistan	Central and South Asia	Y	N	N	N	HGDP
HGDP00210	Sindhi	Pakistan	Central and South Asia	Y	N	N	N	HGDP
HGDP00213	Pathan	Pakistan	Central and South Asia	Y	N	N	N	HGDP
HGDP00214	Pathan	Pakistan	Central and South Asia	Y	N	N	N	HGDP
HGDP00216	Pathan	Pakistan	Central and South Asia	Y	N	N	N	HGDP
HGDP00218	Pathan	Pakistan	Central and South Asia	Y	N	N	N	HGDP
HGDP00222	Pathan	Pakistan	Central and South Asia	Y	N	N	N	HGDP
HGDP00224	Pathan	Pakistan	Central and South Asia	Y	N	N	N	HGDP
HGDP00226	Pathan	Pakistan	Central and South Asia	Y	N	N	N	HGDP
HGDP00228	Pathan	Pakistan	Central and South Asia	Y	N	N	N	HGDP
HGDP00230	Pathan	Pakistan	Central and South Asia	Y	N	N	N	HGDP
HGDP00232	Pathan	Pakistan	Central and South Asia	Y	N	N	N	HGDP
HGDP00234	Pathan	Pakistan	Central and South Asia	Y	N	N	N	HGDP
HGDP00237	Pathan	Pakistan	Central and South Asia	Y	N	N	N	HGDP
HGDP00239	Pathan	Pakistan	Central and South Asia	Y	N	N	N	HGDP
HGDP00241	Pathan	Pakistan	Central and South Asia	Y	N	N	N	HGDP
HGDP00243	Pathan	Pakistan	Central and South Asia	Y	N	N	N	HGDP
HGDP00244	Pathan	Pakistan	Central and South Asia	Y	N	N	N	HGDP
HGDP00247	Pathan	Pakistan	Central and South Asia	Y	N	N	N	HGDP
HGDP00248	Pathan	Pakistan	Central and South Asia	Y	N	N	N	HGDP
HGDP00251	Pathan	Pakistan	Central and South Asia	Y	N	N	N	HGDP
HGDP00254	Pathan	Pakistan	Central and South Asia	Y	N	N	N	HGDP
HGDP00258	Pathan	Pakistan	Central and South Asia	Y	N	N	N	HGDP
HGDP00259	Pathan	Pakistan	Central and South Asia	Y	N	N	N	HGDP
HGDP00262	Pathan	Pakistan	Central and South Asia	Y	N	N	N	HGDP
HGDP00264	Pathan	Pakistan	Central and South Asia	Y	N	N	N	HGDP
HGDP00274	Kalash	Pakistan	Central and South Asia	Y	N	N	N	HGDP
HGDP00277	Kalash	Pakistan	Central and South Asia	Y	N	N	N	HGDP
HGDP00279	Kalash	Pakistan	Central and South Asia	Y	N	N	N	HGDP
HGDP00281	Kalash	Pakistan	Central and South Asia	Y	N	N	N	HGDP
HGDP00285	Kalash	Pakistan	Central and South Asia	Y	N	N	N	HGDP
HGDP00286	Kalash	Pakistan	Central and South Asia	Y	N	N	N	HGDP
HGDP00288	Kalash	Pakistan	Central and South Asia	Y	N	N	N	HGDP
HGDP00290	Kalash	Pakistan	Central and South Asia	Y	N	N	N	HGDP
HGDP00298	Kalash	Pakistan	Central and South Asia	Y	N	N	N	HGDP
HGDP00302	Kalash	Pakistan	Central and South Asia	Y	N	N	N	HGDP
HGDP00304	Kalash	Pakistan	Central and South Asia	Y	N	N	N	HGDP
HGDP00307	Kalash	Pakistan	Central and South Asia	Y	N	N	N	HGDP
HGDP00309	Kalash	Pakistan	Central and South Asia	Y	N	N	N	HGDP
HGDP00311	Kalash	Pakistan	Central and South Asia	Y	N	N	N	HGDP
HGDP00313	Kalash	Pakistan	Central and South Asia	Y	N	N	N	HGDP
HGDP00315	Kalash	Pakistan	Central and South Asia	Y	N	N	N	HGDP
HGDP00319	Kalash	Pakistan	Central and South Asia	Y	N	N	N	HGDP
HGDP00323	Kalash	Pakistan	Central and South Asia	Y	N	N	N	HGDP
HGDP00326	Kalash	Pakistan	Central and South Asia	Y	N	N	N	HGDP
HGDP00328	Kalash	Pakistan	Central and South Asia	Y	N	N	N	HGDP
HGDP00330	Kalash	Pakistan	Central and South Asia	Y	N	N	N	HGDP
HGDP00333	Kalash	Pakistan	Central and South Asia	Y	N	N	N	HGDP
HGDP00338	Burusho	Pakistan	Central and South Asia	Y	N	N	N	HGDP
HGDP00341	Burusho	Pakistan	Central and South Asia	Y	N	N	N	HGDP
HGDP00346	Burusho	Pakistan	Central and South Asia	Y	N	N	N	HGDP
HGDP00351	Burusho	Pakistan	Central and South Asia	Y	N	N	N	HGDP
HGDP00356	Burusho	Pakistan	Central and South Asia	Y	N	N	N	HGDP
HGDP00359	Burusho	Pakistan	Central and South Asia	Y	N	N	N	HGDP
HGDP00364	Burusho	Pakistan	Central and South Asia	Y	N	N	N	HGDP
HGDP00371	Burusho	Pakistan	Central and South Asia	Y	N	N	N	HGDP
HGDP00372	Burusho	Pakistan	Central and South Asia	Y	N	N	N	HGDP
HGDP00376	Burusho	Pakistan	Central and South Asia	Y	N	N	N	HGDP
HGDP00382	Burusho	Pakistan	Central and South Asia	Y	N	N	N	HGDP
HGDP00388	Burusho	Pakistan	Central and South Asia	Y	N	N	N	HGDP
HGDP00392	Burusho	Pakistan	Central and South Asia	Y	N	N	N	HGDP
HGDP00397	Burusho	Pakistan	Central and South Asia	Y	N	N	N	HGDP
HGDP00402	Burusho	Pakistan	Central and South Asia	Y	N	N	N	HGDP
HGDP00407	Burusho	Pakistan	Central and South Asia	Y	N	N	N	HGDP
HGDP00412	Burusho	Pakistan	Central and South Asia	Y	N	N	N	HGDP
HGDP00417	Burusho	Pakistan	Central and South Asia	Y	N	N	N	HGDP
HGDP00423	Burusho	Pakistan	Central and South Asia	Y	N	N	N	HGDP
HGDP00428	Burusho	Pakistan	Central and South Asia	Y	N	N	N	HGDP
HGDP00433	Burusho	Pakistan	Central and South Asia	Y	N	N	N	HGDP
HGDP00438	Burusho	Pakistan	Central and South Asia	Y	N	N	N	HGDP
HGDP00444	Burusho	Pakistan	Central and South Asia	Y	N	N	N	HGDP
HGDP00445	Burusho	Pakistan	Central and South Asia	Y	N	N	N	HGDP
HGDP00449	Mbuti Pygmy	Democratic Republic of Congo	Subsaharian Africa	Y	N	N	N	HGDP
HGDP00450	Mbuti Pygmy	Democratic Republic of Congo	Subsaharian Africa	Y	N	N	N	HGDP
HGDP00452	Biaka Pygmy	Central African Republic	Subsaharian Africa	Y	N	N	N	HGDP
HGDP00453	Biaka Pygmy	Central African Republic	Subsaharian Africa	Y	N	N	N	HGDP
HGDP00454	Biaka Pygmy	Central African Republic	Subsaharian Africa	Y	N	N	N	HGDP
HGDP00455	Biaka Pygmy	Central African Republic	Subsaharian Africa	Y	N	N	N	HGDP
HGDP00456	Mbuti Pygmy	Democratic Republic of Congo	Subsaharian Africa	Y	N	N	N	HGDP
HGDP00457	Biaka Pygmy	Central African Republic	Subsaharian Africa	Y	N	N	N	HGDP
HGDP00458	Biaka Pygmy	Central African Republic	Subsaharian Africa	Y	N	N	N	HGDP
HGDP00459	Biaka Pygmy	Central African Republic	Subsaharian Africa	Y	N	N	N	HGDP
HGDP00460	Biaka Pygmy	Central African Republic	Subsaharian Africa	Y	N	N	N	HGDP
HGDP00461	Biaka Pygmy	Central African Republic	Subsaharian Africa	Y	N	N	N	HGDP
HGDP00462	Mbuti Pygmy	Democratic Republic of Congo	Subsaharian Africa	Y	N	N	N	HGDP
HGDP00463	Mbuti Pygmy	Democratic Republic of Congo	Subsaharian Africa	Y	N	N	N	HGDP
HGDP00464	Biaka Pygmy	Central African Republic	Subsaharian Africa	Y	N	N	N	HGDP
HGDP00466	Biaka Pygmy	Central African Republic	Subsaharian Africa	Y	N	N	N	HGDP
HGDP00467	Mbuti Pygmy	Democratic Republic of Congo	Subsaharian Africa	Y	N	N	N	HGDP
HGDP00469	Biaka Pygmy	Central African Republic	Subsaharian Africa	Y	N	N	N	HGDP
HGDP00470	Biaka Pygmy	Central African Republic	Subsaharian Africa	Y	N	N	N	HGDP
HGDP00471	Mbuti Pygmy	Democratic Republic of Congo	Subsaharian Africa	Y	N	N	N	HGDP
HGDP00472	Biaka Pygmy	Central African Republic	Subsaharian Africa	Y	N	N	N	HGDP
HGDP00473	Biaka Pygmy	Central African Republic	Subsaharian Africa	Y	N	N	N	HGDP
HGDP00474	Mbuti Pygmy	Democratic Republic of Congo	Subsaharian Africa	Y	N	N	N	HGDP
HGDP00475	Biaka Pygmy	Central African Republic	Subsaharian Africa	Y	N	N	N	HGDP
HGDP00476	Mbuti Pygmy	Democratic Republic of Congo	Subsaharian Africa	Y	N	N	N	HGDP
HGDP00478	Mbuti Pygmy	Democratic Republic of Congo	Subsaharian Africa	Y	N	N	N	HGDP
HGDP00479	Biaka Pygmy	Central African Republic	Subsaharian Africa	Y	N	N	N	HGDP
HGDP00491	NAN Melanesian	Bougainville	Oceania	Y	N	N	N	HGDP
HGDP00511	French	France	Europe	Y	N	N	N	HGDP
HGDP00512	French	France	Europe	Y	N	N	N	HGDP
HGDP00513	French	France	Europe	Y	N	N	N	HGDP
HGDP00514	French	France	Europe	Y	N	N	N	HGDP
HGDP00515	French	France	Europe	Y	N	N	N	HGDP
HGDP00516	French	France	Europe	Y	N	N	N	HGDP
HGDP00517	French	France	Europe	Y	N	N	N	HGDP
HGDP00518	French	France	Europe	Y	N	N	N	HGDP
HGDP00519	French	France	Europe	Y	N	N	N	HGDP
HGDP00520	French	France	Europe	Y	N	N	N	HGDP
HGDP00521	French	France	Europe	Y	N	N	N	HGDP
HGDP00522	French	France	Europe	Y	N	N	N	HGDP
HGDP00523	French	France	Europe	Y	N	N	N	HGDP
HGDP00524	French	France	Europe	Y	N	N	N	HGDP
HGDP00525	French	France	Europe	Y	N	N	N	HGDP
HGDP00526	French	France	Europe	Y	N	N	N	HGDP
HGDP00527	French	France	Europe	Y	N	N	N	HGDP
HGDP00528	French	France	Europe	Y	N	N	N	HGDP
HGDP00529	French	France	Europe	Y	N	N	N	HGDP
HGDP00530	French	France	Europe	Y	N	N	N	HGDP
HGDP00531	French	France	Europe	Y	N	N	N	HGDP
HGDP00533	French	France	Europe	Y	N	N	N	HGDP
HGDP00534	French	France	Europe	Y	N	N	N	HGDP
HGDP00535	French	France	Europe	Y	N	N	N	HGDP
HGDP00536	French	France	Europe	Y	N	N	N	HGDP
HGDP00537	French	France	Europe	Y	N	N	N	HGDP
HGDP00538	French	France	Europe	Y	N	N	N	HGDP
HGDP00539	French	France	Europe	Y	N	N	N	HGDP
HGDP00540	Papuan	New Guinea	Oceania	Y	N	N	N	HGDP
HGDP00541	Papuan	New Guinea	Oceania	Y	N	N	N	HGDP
HGDP00542	Papuan	New Guinea	Oceania	Y	N	N	N	HGDP
HGDP00543	Papuan	New Guinea	Oceania	Y	N	N	N	HGDP
HGDP00544	Papuan	New Guinea	Oceania	Y	N	N	N	HGDP
HGDP00545	Papuan	New Guinea	Oceania	Y	N	N	N	HGDP
HGDP00546	Papuan	New Guinea	Oceania	Y	N	N	N	HGDP
HGDP00547	Papuan	New Guinea	Oceania	Y	N	N	N	HGDP
HGDP00548	Papuan	New Guinea	Oceania	Y	N	N	N	HGDP
HGDP00549	Papuan	New Guinea	Oceania	Y	N	N	N	HGDP
HGDP00550	Papuan	New Guinea	Oceania	Y	N	N	N	HGDP
HGDP00551	Papuan	New Guinea	Oceania	Y	N	N	N	HGDP
HGDP00552	Papuan	New Guinea	Oceania	Y	N	N	N	HGDP
HGDP00553	Papuan	New Guinea	Oceania	Y	N	N	N	HGDP
HGDP00554	Papuan	New Guinea	Oceania	Y	N	N	N	HGDP
HGDP00555	Papuan	New Guinea	Oceania	Y	N	N	N	HGDP
HGDP00556	Papuan	New Guinea	Oceania	Y	N	N	N	HGDP
HGDP00557	Druze	Israel	Middle East	Y	N	N	N	HGDP
HGDP00558	Druze	Israel	Middle East	Y	N	N	N	HGDP
HGDP00559	Druze	Israel	Middle East	Y	N	N	N	HGDP
HGDP00560	Druze	Israel	Middle East	Y	N	N	N	HGDP
HGDP00561	Druze	Israel	Middle East	Y	N	N	N	HGDP
HGDP00562	Druze	Israel	Middle East	Y	N	N	N	HGDP
HGDP00563	Druze	Israel	Middle East	Y	N	N	N	HGDP
HGDP00564	Druze	Israel	Middle East	Y	N	N	N	HGDP
HGDP00565	Druze	Israel	Middle East	Y	N	N	N	HGDP
HGDP00566	Druze	Israel	Middle East	Y	N	N	N	HGDP
HGDP00567	Druze	Israel	Middle East	Y	N	N	N	HGDP
HGDP00568	Druze	Israel	Middle East	Y	N	N	N	HGDP
HGDP00569	Druze	Israel	Middle East	Y	N	N	N	HGDP
HGDP00571	Druze	Israel	Middle East	Y	N	N	N	HGDP
HGDP00572	Druze	Israel	Middle East	Y	N	N	N	HGDP
HGDP00573	Druze	Israel	Middle East	Y	N	N	N	HGDP
HGDP00574	Druze	Israel	Middle East	Y	N	N	N	HGDP
HGDP00575	Druze	Israel	Middle East	Y	N	N	N	HGDP
HGDP00576	Druze	Israel	Middle East	Y	N	N	N	HGDP
HGDP00577	Druze	Israel	Middle East	Y	N	N	N	HGDP
HGDP00578	Druze	Israel	Middle East	Y	N	N	N	HGDP
HGDP00579	Druze	Israel	Middle East	Y	N	N	N	HGDP
HGDP00580	Druze	Israel	Middle East	Y	N	N	N	HGDP
HGDP00581	Druze	Israel	Middle East	Y	N	N	N	HGDP
HGDP00582	Druze	Israel	Middle East	Y	N	N	N	HGDP
HGDP00583	Druze	Israel	Middle East	Y	N	N	N	HGDP
HGDP00584	Druze	Israel	Middle East	Y	N	N	N	HGDP
HGDP00586	Druze	Israel	Middle East	Y	N	N	N	HGDP
HGDP00587	Druze	Israel	Middle East	Y	N	N	N	HGDP
HGDP00588	Druze	Israel	Middle East	Y	N	N	N	HGDP
HGDP00590	Druze	Israel	Middle East	Y	N	N	N	HGDP
HGDP00591	Druze	Israel	Middle East	Y	N	N	N	HGDP
HGDP00594	Druze	Israel	Middle East	Y	N	N	N	HGDP
HGDP00595	Druze	Israel	Middle East	Y	N	N	N	HGDP
HGDP00597	Druze	Israel	Middle East	Y	N	N	N	HGDP
HGDP00598	Druze	Israel	Middle East	Y	N	N	N	HGDP
HGDP00599	Druze	Israel	Middle East	Y	N	N	N	HGDP
HGDP00600	Druze	Israel	Middle East	Y	N	N	N	HGDP
HGDP00601	Druze	Israel	Middle East	Y	N	N	N	HGDP
HGDP00602	Druze	Israel	Middle East	Y	N	N	N	HGDP
HGDP00604	Druze	Israel	Middle East	Y	N	N	N	HGDP
HGDP00606	Druze	Israel	Middle East	Y	N	N	N	HGDP
HGDP00607	Bedouin	Israel	Middle East	Y	N	N	N	HGDP
HGDP00608	Bedouin	Israel	Middle East	Y	N	N	N	HGDP
HGDP00609	Bedouin	Israel	Middle East	Y	N	N	N	HGDP
HGDP00610	Bedouin	Israel	Middle East	Y	N	N	N	HGDP
HGDP00611	Bedouin	Israel	Middle East	Y	N	N	N	HGDP
HGDP00612	Bedouin	Israel	Middle East	Y	N	N	N	HGDP
HGDP00613	Bedouin	Israel	Middle East	Y	N	N	N	HGDP
HGDP00614	Bedouin	Israel	Middle East	Y	N	N	N	HGDP
HGDP00615	Bedouin	Israel	Middle East	Y	N	N	N	HGDP
HGDP00616	Bedouin	Israel	Middle East	Y	N	N	N	HGDP
HGDP00618	Bedouin	Israel	Middle East	Y	N	N	N	HGDP
HGDP00619	Bedouin	Israel	Middle East	Y	N	N	N	HGDP
HGDP00620	Bedouin	Israel	Middle East	Y	N	N	N	HGDP
HGDP00621	Bedouin	Israel	Middle East	Y	N	N	N	HGDP
HGDP00622	Bedouin	Israel	Middle East	Y	N	N	N	HGDP
HGDP00623	Bedouin	Israel	Middle East	Y	N	N	N	HGDP
HGDP00624	Bedouin	Israel	Middle East	Y	N	N	N	HGDP
HGDP00625	Bedouin	Israel	Middle East	Y	N	N	N	HGDP
HGDP00626	Bedouin	Israel	Middle East	Y	N	N	N	HGDP
HGDP00627	Bedouin	Israel	Middle East	Y	N	N	N	HGDP
HGDP00628	Bedouin	Israel	Middle East	Y	N	N	N	HGDP
HGDP00629	Bedouin	Israel	Middle East	Y	N	N	N	HGDP
HGDP00630	Bedouin	Israel	Middle East	Y	N	N	N	HGDP
HGDP00631	Bedouin	Israel	Middle East	Y	N	N	N	HGDP
HGDP00632	Bedouin	Israel	Middle East	Y	N	N	N	HGDP
HGDP00634	Bedouin	Israel	Middle East	Y	N	N	N	HGDP
HGDP00635	Bedouin	Israel	Middle East	Y	N	N	N	HGDP
HGDP00636	Bedouin	Israel	Middle East	Y	N	N	N	HGDP
HGDP00637	Bedouin	Israel	Middle East	Y	N	N	N	HGDP
HGDP00638	Bedouin	Israel	Middle East	Y	N	N	N	HGDP
HGDP00639	Bedouin	Israel	Middle East	Y	N	N	N	HGDP
HGDP00640	Bedouin	Israel	Middle East	Y	N	N	N	HGDP
HGDP00641	Bedouin	Israel	Middle East	Y	N	N	N	HGDP
HGDP00642	Bedouin	Israel	Middle East	Y	N	N	N	HGDP
HGDP00643	Bedouin	Israel	Middle East	Y	N	N	N	HGDP
HGDP00644	Bedouin	Israel	Middle East	Y	N	N	N	HGDP
HGDP00645	Bedouin	Israel	Middle East	Y	N	N	N	HGDP
HGDP00646	Bedouin	Israel	Middle East	Y	N	N	N	HGDP
HGDP00647	Bedouin	Israel	Middle East	Y	N	N	N	HGDP
HGDP00648	Bedouin	Israel	Middle East	Y	N	N	N	HGDP
HGDP00649	Bedouin	Israel	Middle East	Y	N	N	N	HGDP
HGDP00650	Bedouin	Israel	Middle East	Y	N	N	N	HGDP
HGDP00651	Bedouin	Israel	Middle East	Y	N	N	N	HGDP
HGDP00653	Bedouin	Israel	Middle East	Y	N	N	N	HGDP
HGDP00654	Bedouin	Israel	Middle East	Y	N	N	N	HGDP
HGDP00655	NAN Melanesian	Bougainville	Oceania	Y	N	N	N	HGDP
HGDP00656	NAN Melanesian	Bougainville	Oceania	Y	N	N	N	HGDP
HGDP00660	NAN Melanesian	Bougainville	Oceania	Y	N	N	N	HGDP
HGDP00661	NAN Melanesian	Bougainville	Oceania	Y	N	N	N	HGDP
HGDP00662	NAN Melanesian	Bougainville	Oceania	Y	N	N	N	HGDP
HGDP00663	NAN Melanesian	Bougainville	Oceania	Y	N	N	N	HGDP
HGDP00664	NAN Melanesian	Bougainville	Oceania	Y	N	N	N	HGDP
HGDP00665	Sardinian	Italy	Europe	Y	N	N	N	HGDP
HGDP00666	Sardinian	Italy	Europe	Y	N	N	N	HGDP
HGDP00667	Sardinian	Italy	Europe	Y	N	N	N	HGDP
HGDP00668	Sardinian	Italy	Europe	Y	N	N	N	HGDP
HGDP00669	Sardinian	Italy	Europe	Y	N	N	N	HGDP
HGDP00670	Sardinian	Italy	Europe	Y	N	N	N	HGDP
HGDP00671	Sardinian	Italy	Europe	Y	N	N	N	HGDP
HGDP00672	Sardinian	Italy	Europe	Y	N	N	N	HGDP
HGDP00673	Sardinian	Italy	Europe	Y	N	N	N	HGDP
HGDP00674	Sardinian	Italy	Europe	Y	N	N	N	HGDP
HGDP00675	Palestinian	Israel	Middle East	Y	N	N	N	HGDP
HGDP00676	Palestinian	Israel	Middle East	Y	N	N	N	HGDP
HGDP00677	Palestinian	Israel	Middle East	Y	N	N	N	HGDP
HGDP00678	Palestinian	Israel	Middle East	Y	N	N	N	HGDP
HGDP00679	Palestinian	Israel	Middle East	Y	N	N	N	HGDP
HGDP00680	Palestinian	Israel	Middle East	Y	N	N	N	HGDP
HGDP00682	Palestinian	Israel	Middle East	Y	N	N	N	HGDP
HGDP00683	Palestinian	Israel	Middle East	Y	N	N	N	HGDP
HGDP00684	Palestinian	Israel	Middle East	Y	N	N	N	HGDP
HGDP00685	Palestinian	Israel	Middle East	Y	N	N	N	HGDP
HGDP00686	Palestinian	Israel	Middle East	Y	N	N	N	HGDP
HGDP00687	Palestinian	Israel	Middle East	Y	N	N	N	HGDP
HGDP00688	Palestinian	Israel	Middle East	Y	N	N	N	HGDP
HGDP00689	Palestinian	Israel	Middle East	Y	N	N	N	HGDP
HGDP00690	Palestinian	Israel	Middle East	Y	N	N	N	HGDP
HGDP00691	Palestinian	Israel	Middle East	Y	N	N	N	HGDP
HGDP00692	Palestinian	Israel	Middle East	Y	N	N	N	HGDP
HGDP00693	Palestinian	Israel	Middle East	Y	N	N	N	HGDP
HGDP00694	Palestinian	Israel	Middle East	Y	N	N	N	HGDP
HGDP00696	Palestinian	Israel	Middle East	Y	N	N	N	HGDP
HGDP00697	Palestinian	Israel	Middle East	Y	N	N	N	HGDP
HGDP00698	Palestinian	Israel	Middle East	Y	N	N	N	HGDP
HGDP00699	Palestinian	Israel	Middle East	Y	N	N	N	HGDP
HGDP00700	Palestinian	Israel	Middle East	Y	N	N	N	HGDP
HGDP00701	Bedouin	Israel	Middle East	Y	N	N	N	HGDP
HGDP00702	Colombian	Colombia	America	Y	N	N	N	HGDP
HGDP00703	Colombian	Colombia	America	Y	N	N	N	HGDP
HGDP00704	Colombian	Colombia	America	Y	N	N	N	HGDP
HGDP00706	Colombian	Colombia	America	Y	N	N	N	HGDP
HGDP00708	Colombian	Colombia	America	Y	N	N	N	HGDP
HGDP00710	Colombian	Colombia	America	Y	N	N	N	HGDP
HGDP00711	Cambodian	Cambodia	Mainland Southeast Asia	Y	Y	Y	N	HGDP
HGDP00712	Cambodian	Cambodia	Mainland Southeast Asia	Y	Y	Y	N	HGDP
HGDP00713	Cambodian	Cambodia	Mainland Southeast Asia	Y	Y	Y	N	HGDP
HGDP00714	Cambodian	Cambodia	Mainland Southeast Asia	Y	Y	Y	N	HGDP
HGDP00715	Cambodian	Cambodia	Mainland Southeast Asia	Y	Y	Y	N	HGDP
HGDP00716	Cambodian	Cambodia	Mainland Southeast Asia	Y	Y	Y	N	HGDP
HGDP00717	Cambodian	Cambodia	Mainland Southeast Asia	Y	Y	Y	N	HGDP
HGDP00719	Cambodian	Cambodia	Mainland Southeast Asia	Y	Y	Y	N	HGDP
HGDP00721	Cambodian	Cambodia	Mainland Southeast Asia	Y	Y	Y	N	HGDP
HGDP00722	Palestinian	Israel	Middle East	Y	N	N	N	HGDP
HGDP00723	Palestinian	Israel	Middle East	Y	N	N	N	HGDP
HGDP00724	Palestinian	Israel	Middle East	Y	N	N	N	HGDP
HGDP00725	Palestinian	Israel	Middle East	Y	N	N	N	HGDP
HGDP00726	Palestinian	Israel	Middle East	Y	N	N	N	HGDP
HGDP00727	Palestinian	Israel	Middle East	Y	N	N	N	HGDP
HGDP00729	Palestinian	Israel	Middle East	Y	N	N	N	HGDP
HGDP00730	Palestinian	Israel	Middle East	Y	N	N	N	HGDP
HGDP00731	Palestinian	Israel	Middle East	Y	N	N	N	HGDP
HGDP00732	Palestinian	Israel	Middle East	Y	N	N	N	HGDP
HGDP00733	Palestinian	Israel	Middle East	Y	N	N	N	HGDP
HGDP00734	Palestinian	Israel	Middle East	Y	N	N	N	HGDP
HGDP00735	Palestinian	Israel	Middle East	Y	N	N	N	HGDP
HGDP00736	Palestinian	Israel	Middle East	Y	N	N	N	HGDP
HGDP00737	Palestinian	Israel	Middle East	Y	N	N	N	HGDP
HGDP00738	Palestinian	Israel	Middle East	Y	N	N	N	HGDP
HGDP00739	Palestinian	Israel	Middle East	Y	N	N	N	HGDP
HGDP00740	Palestinian	Israel	Middle East	Y	N	N	N	HGDP
HGDP00741	Palestinian	Israel	Middle East	Y	N	N	N	HGDP
HGDP00744	Palestinian	Israel	Middle East	Y	N	N	N	HGDP
HGDP00745	Palestinian	Israel	Middle East	Y	N	N	N	HGDP
HGDP00746	Palestinian	Israel	Middle East	Y	N	N	N	HGDP
HGDP00747	Japanese	Japan	East Asia	Y	Y	N	N	HGDP
HGDP00748	Japanese	Japan	East Asia	Y	Y	N	N	HGDP
HGDP00749	Japanese	Japan	East Asia	Y	Y	N	N	HGDP
HGDP00750	Japanese	Japan	East Asia	Y	Y	N	N	HGDP
HGDP00751	Japanese	Japan	East Asia	Y	Y	N	N	HGDP
HGDP00752	Japanese	Japan	East Asia	Y	Y	N	N	HGDP
HGDP00753	Japanese	Japan	East Asia	Y	Y	N	N	HGDP
HGDP00754	Japanese	Japan	East Asia	Y	Y	N	N	HGDP
HGDP00755	Japanese	Japan	East Asia	Y	Y	N	N	HGDP
HGDP00756	Japanese	Japan	East Asia	Y	Y	N	N	HGDP
HGDP00757	Japanese	Japan	East Asia	Y	Y	N	N	HGDP
HGDP00758	Japanese	Japan	East Asia	Y	Y	N	N	HGDP
HGDP00759	Japanese	Japan	East Asia	Y	Y	N	N	HGDP
HGDP00760	Japanese	Japan	East Asia	Y	Y	N	N	HGDP
HGDP00761	Japanese	Japan	East Asia	Y	Y	N	N	HGDP
HGDP00762	Japanese	Japan	East Asia	Y	Y	N	N	HGDP
HGDP00764	Japanese	Japan	East Asia	Y	Y	N	N	HGDP
HGDP00765	Japanese	Japan	East Asia	Y	Y	N	N	HGDP
HGDP00766	Japanese	Japan	East Asia	Y	Y	N	N	HGDP
HGDP00767	Japanese	Japan	East Asia	Y	Y	N	N	HGDP
HGDP00769	Japanese	Japan	East Asia	Y	Y	N	N	HGDP
HGDP00771	Japanese	Japan	East Asia	Y	Y	N	N	HGDP
HGDP00772	Japanese	Japan	East Asia	Y	Y	N	N	HGDP
HGDP00773	Japanese	Japan	East Asia	Y	Y	N	N	HGDP
HGDP00774	South Han	China	East Asia	Y	Y	Y	N	HGDP
HGDP00775	South Han	China	East Asia	Y	Y	Y	N	HGDP
HGDP00776	South Han	China	East Asia	Y	Y	Y	N	HGDP
HGDP00777	South Han	China	East Asia	Y	Y	Y	N	HGDP
HGDP00778	South Han	China	East Asia	Y	Y	Y	N	HGDP
HGDP00779	South Han	China	East Asia	Y	Y	Y	N	HGDP
HGDP00780	South Han	China	East Asia	Y	Y	Y	N	HGDP
HGDP00781	South Han	China	East Asia	Y	Y	Y	N	HGDP
HGDP00782	South Han	China	East Asia	Y	Y	Y	N	HGDP
HGDP00783	South Han	China	East Asia	Y	Y	Y	N	HGDP
HGDP00784	South Han	China	East Asia	Y	Y	Y	N	HGDP
HGDP00785	South Han	China	East Asia	Y	Y	Y	N	HGDP
HGDP00786	South Han	China	East Asia	Y	Y	Y	N	HGDP
HGDP00787	NAN Melanesian	Bougainville	Oceania	Y	N	N	N	HGDP
HGDP00788	NAN Melanesian	Bougainville	Oceania	Y	N	N	N	HGDP
HGDP00790	Japanese	Japan	East Asia	Y	Y	N	N	HGDP
HGDP00791	Japanese	Japan	East Asia	Y	Y	N	N	HGDP
HGDP00794	Orcadian	Orkney Islands	Europe	Y	N	N	N	HGDP
HGDP00795	Orcadian	Orkney Islands	Europe	Y	N	N	N	HGDP
HGDP00796	Orcadian	Orkney Islands	Europe	Y	N	N	N	HGDP
HGDP00797	Orcadian	Orkney Islands	Europe	Y	N	N	N	HGDP
HGDP00798	Orcadian	Orkney Islands	Europe	Y	N	N	N	HGDP
HGDP00799	Orcadian	Orkney Islands	Europe	Y	N	N	N	HGDP
HGDP00800	Orcadian	Orkney Islands	Europe	Y	N	N	N	HGDP
HGDP00802	Orcadian	Orkney Islands	Europe	Y	N	N	N	HGDP
HGDP00803	Orcadian	Orkney Islands	Europe	Y	N	N	N	HGDP
HGDP00804	Orcadian	Orkney Islands	Europe	Y	N	N	N	HGDP
HGDP00805	Orcadian	Orkney Islands	Europe	Y	N	N	N	HGDP
HGDP00806	Orcadian	Orkney Islands	Europe	Y	N	N	N	HGDP
HGDP00807	Orcadian	Orkney Islands	Europe	Y	N	N	N	HGDP
HGDP00808	Orcadian	Orkney Islands	Europe	Y	N	N	N	HGDP
HGDP00810	Orcadian	Orkney Islands	Europe	Y	N	N	N	HGDP
HGDP00811	South Han	China	East Asia	Y	Y	Y	N	HGDP
HGDP00812	South Han	China	East Asia	Y	Y	Y	N	HGDP
HGDP00813	South Han	China	East Asia	Y	Y	Y	N	HGDP
HGDP00814	South Han	China	East Asia	Y	Y	Y	N	HGDP
HGDP00815	South Han	China	East Asia	Y	Y	Y	N	HGDP
HGDP00817	South Han	China	East Asia	Y	Y	Y	N	HGDP
HGDP00818	South Han	China	East Asia	Y	Y	Y	N	HGDP
HGDP00819	South Han	China	East Asia	Y	Y	Y	N	HGDP
HGDP00820	South Han	China	East Asia	Y	Y	Y	N	HGDP
HGDP00821	South Han	China	East Asia	Y	Y	Y	N	HGDP
HGDP00822	South Han	China	East Asia	Y	Y	Y	N	HGDP
HGDP00828	Japanese	Japan	East Asia	Y	Y	N	N	HGDP
HGDP00832	Surui	Brazil	America	Y	N	N	N	HGDP
HGDP00837	Surui	Brazil	America	Y	N	N	N	HGDP
HGDP00838	Surui	Brazil	America	Y	N	N	N	HGDP
HGDP00843	Surui	Brazil	America	Y	N	N	N	HGDP
HGDP00845	Surui	Brazil	America	Y	N	N	N	HGDP
HGDP00846	Surui	Brazil	America	Y	N	N	N	HGDP
HGDP00849	Surui	Brazil	America	Y	N	N	N	HGDP
HGDP00852	Surui	Brazil	America	Y	N	N	N	HGDP
HGDP00854	Maya	Mexico	America	Y	N	N	N	HGDP
HGDP00855	Maya	Mexico	America	Y	N	N	N	HGDP
HGDP00856	Maya	Mexico	America	Y	N	N	N	HGDP
HGDP00857	Maya	Mexico	America	Y	N	N	N	HGDP
HGDP00858	Maya	Mexico	America	Y	N	N	N	HGDP
HGDP00859	Maya	Mexico	America	Y	N	N	N	HGDP
HGDP00860	Maya	Mexico	America	Y	N	N	N	HGDP
HGDP00861	Maya	Mexico	America	Y	N	N	N	HGDP
HGDP00862	Maya	Mexico	America	Y	N	N	N	HGDP
HGDP00863	Maya	Mexico	America	Y	N	N	N	HGDP
HGDP00864	Maya	Mexico	America	Y	N	N	N	HGDP
HGDP00865	Maya	Mexico	America	Y	N	N	N	HGDP
HGDP00868	Maya	Mexico	America	Y	N	N	N	HGDP
HGDP00869	Maya	Mexico	America	Y	N	N	N	HGDP
HGDP00870	Maya	Mexico	America	Y	N	N	N	HGDP
HGDP00871	Maya	Mexico	America	Y	N	N	N	HGDP
HGDP00872	Maya	Mexico	America	Y	N	N	N	HGDP
HGDP00873	Maya	Mexico	America	Y	N	N	N	HGDP
HGDP00875	Maya	Mexico	America	Y	N	N	N	HGDP
HGDP00876	Maya	Mexico	America	Y	N	N	N	HGDP
HGDP00877	Maya	Mexico	America	Y	N	N	N	HGDP
HGDP00879	Russian	Russia	Europe	Y	N	N	N	HGDP
HGDP00880	Russian	Russia	Europe	Y	N	N	N	HGDP
HGDP00881	Russian	Russia	Europe	Y	N	N	N	HGDP
HGDP00882	Russian	Russia	Europe	Y	N	N	N	HGDP
HGDP00883	Russian	Russia	Europe	Y	N	N	N	HGDP
HGDP00884	Russian	Russia	Europe	Y	N	N	N	HGDP
HGDP00885	Russian	Russia	Europe	Y	N	N	N	HGDP
HGDP00886	Russian	Russia	Europe	Y	N	N	N	HGDP
HGDP00887	Russian	Russia	Europe	Y	N	N	N	HGDP
HGDP00888	Russian	Russia	Europe	Y	N	N	N	HGDP
HGDP00889	Russian	Russia	Europe	Y	N	N	N	HGDP
HGDP00890	Russian	Russia	Europe	Y	N	N	N	HGDP
HGDP00891	Russian	Russia	Europe	Y	N	N	N	HGDP
HGDP00892	Russian	Russia	Europe	Y	N	N	N	HGDP
HGDP00893	Russian	Russia	Europe	Y	N	N	N	HGDP
HGDP00894	Russian	Russia	Europe	Y	N	N	N	HGDP
HGDP00895	Russian	Russia	Europe	Y	N	N	N	HGDP
HGDP00896	Russian	Russia	Europe	Y	N	N	N	HGDP
HGDP00897	Russian	Russia	Europe	Y	N	N	N	HGDP
HGDP00898	Russian	Russia	Europe	Y	N	N	N	HGDP
HGDP00899	Russian	Russia	Europe	Y	N	N	N	HGDP
HGDP00900	Russian	Russia	Europe	Y	N	N	N	HGDP
HGDP00901	Russian	Russia	Europe	Y	N	N	N	HGDP
HGDP00902	Russian	Russia	Europe	Y	N	N	N	HGDP
HGDP00903	Russian	Russia	Europe	Y	N	N	N	HGDP
HGDP00904	Mandenka	Senegal	Subsaharian Africa	Y	N	N	N	HGDP
HGDP00905	Mandenka	Senegal	Subsaharian Africa	Y	N	N	N	HGDP
HGDP00906	Mandenka	Senegal	Subsaharian Africa	Y	N	N	N	HGDP
HGDP00907	Mandenka	Senegal	Subsaharian Africa	Y	N	N	N	HGDP
HGDP00908	Mandenka	Senegal	Subsaharian Africa	Y	N	N	N	HGDP
HGDP00909	Mandenka	Senegal	Subsaharian Africa	Y	N	N	N	HGDP
HGDP00910	Mandenka	Senegal	Subsaharian Africa	Y	N	N	N	HGDP
HGDP00911	Mandenka	Senegal	Subsaharian Africa	Y	N	N	N	HGDP
HGDP00912	Mandenka	Senegal	Subsaharian Africa	Y	N	N	N	HGDP
HGDP00913	Mandenka	Senegal	Subsaharian Africa	Y	N	N	N	HGDP
HGDP00914	Mandenka	Senegal	Subsaharian Africa	Y	N	N	N	HGDP
HGDP00915	Mandenka	Senegal	Subsaharian Africa	Y	N	N	N	HGDP
HGDP00917	Mandenka	Senegal	Subsaharian Africa	Y	N	N	N	HGDP
HGDP00918	Mandenka	Senegal	Subsaharian Africa	Y	N	N	N	HGDP
HGDP00920	Yoruba	Nigeria	Subsaharian Africa	Y	N	N	N	HGDP
HGDP00924	Yoruba	Nigeria	Subsaharian Africa	Y	N	N	N	HGDP
HGDP00925	Yoruba	Nigeria	Subsaharian Africa	Y	N	N	N	HGDP
HGDP00926	Yoruba	Nigeria	Subsaharian Africa	Y	N	N	N	HGDP
HGDP00927	Yoruba	Nigeria	Subsaharian Africa	Y	N	N	N	HGDP
HGDP00928	Yoruba	Nigeria	Subsaharian Africa	Y	N	N	N	HGDP
HGDP00929	Yoruba	Nigeria	Subsaharian Africa	Y	N	N	N	HGDP
HGDP00930	Yoruba	Nigeria	Subsaharian Africa	Y	N	N	N	HGDP
HGDP00931	Yoruba	Nigeria	Subsaharian Africa	Y	N	N	N	HGDP
HGDP00932	Yoruba	Nigeria	Subsaharian Africa	Y	N	N	N	HGDP
HGDP00933	Yoruba	Nigeria	Subsaharian Africa	Y	N	N	N	HGDP
HGDP00934	Yoruba	Nigeria	Subsaharian Africa	Y	N	N	N	HGDP
HGDP00935	Yoruba	Nigeria	Subsaharian Africa	Y	N	N	N	HGDP
HGDP00936	Yoruba	Nigeria	Subsaharian Africa	Y	N	N	N	HGDP
HGDP00937	Yoruba	Nigeria	Subsaharian Africa	Y	N	N	N	HGDP
HGDP00938	Yoruba	Nigeria	Subsaharian Africa	Y	N	N	N	HGDP
HGDP00939	Yoruba	Nigeria	Subsaharian Africa	Y	N	N	N	HGDP
HGDP00940	Yoruba	Nigeria	Subsaharian Africa	Y	N	N	N	HGDP
HGDP00941	Yoruba	Nigeria	Subsaharian Africa	Y	N	N	N	HGDP
HGDP00942	Yoruba	Nigeria	Subsaharian Africa	Y	N	N	N	HGDP
HGDP00943	Yoruba	Nigeria	Subsaharian Africa	Y	N	N	N	HGDP
HGDP00944	Yoruba	Nigeria	Subsaharian Africa	Y	N	N	N	HGDP
HGDP00945	Yakut	Siberia	East Asia	Y	Y	N	N	HGDP
HGDP00946	Yakut	Siberia	East Asia	Y	Y	N	N	HGDP
HGDP00947	Yakut	Siberia	East Asia	Y	Y	N	N	HGDP
HGDP00948	Yakut	Siberia	East Asia	Y	Y	N	N	HGDP
HGDP00949	Yakut	Siberia	East Asia	Y	Y	N	N	HGDP
HGDP00950	Yakut	Siberia	East Asia	Y	Y	N	N	HGDP
HGDP00951	Yakut	Siberia	East Asia	Y	Y	N	N	HGDP
HGDP00952	Yakut	Siberia	East Asia	Y	Y	N	N	HGDP
HGDP00953	Yakut	Siberia	East Asia	Y	Y	N	N	HGDP
HGDP00954	Yakut	Siberia	East Asia	Y	Y	N	N	HGDP
HGDP00955	Yakut	Siberia	East Asia	Y	Y	N	N	HGDP
HGDP00956	Yakut	Siberia	East Asia	Y	Y	N	N	HGDP
HGDP00957	Yakut	Siberia	East Asia	Y	Y	N	N	HGDP
HGDP00958	Yakut	Siberia	East Asia	Y	Y	N	N	HGDP
HGDP00959	Yakut	Siberia	East Asia	Y	Y	N	N	HGDP
HGDP00960	Yakut	Siberia	East Asia	Y	Y	N	N	HGDP
HGDP00961	Yakut	Siberia	East Asia	Y	Y	N	N	HGDP
HGDP00962	Yakut	Siberia	East Asia	Y	Y	N	N	HGDP
HGDP00963	Yakut	Siberia	East Asia	Y	Y	N	N	HGDP
HGDP00964	Yakut	Siberia	East Asia	Y	Y	N	N	HGDP
HGDP00965	Yakut	Siberia	East Asia	Y	Y	N	N	HGDP
HGDP00966	Yakut	Siberia	East Asia	Y	Y	N	N	HGDP
HGDP00967	Yakut	Siberia	East Asia	Y	Y	N	N	HGDP
HGDP00968	Yakut	Siberia	East Asia	Y	Y	N	N	HGDP
HGDP00969	Yakut	Siberia	East Asia	Y	Y	N	N	HGDP
HGDP00970	Colombian	Colombia	America	Y	N	N	N	HGDP
HGDP00971	South Han	China	East Asia	Y	Y	Y	N	HGDP
HGDP00972	South Han	China	East Asia	Y	Y	Y	N	HGDP
HGDP00973	South Han	China	East Asia	Y	Y	Y	N	HGDP
HGDP00974	South Han	China	East Asia	Y	Y	Y	N	HGDP
HGDP00975	South Han	China	East Asia	Y	Y	Y	N	HGDP
HGDP00976	South Han	China	East Asia	Y	Y	Y	N	HGDP
HGDP00977	South Han	China	East Asia	Y	Y	Y	N	HGDP
HGDP00982	Mbuti Pygmy	Democratic Republic of Congo	Subsaharian Africa	Y	N	N	N	HGDP
HGDP00984	Mbuti Pygmy	Democratic Republic of Congo	Subsaharian Africa	Y	N	N	N	HGDP
HGDP00985	Biaka Pygmy	Central African Republic	Subsaharian Africa	Y	N	N	N	HGDP
HGDP00986	Biaka Pygmy	Central African Republic	Subsaharian Africa	Y	N	N	N	HGDP
HGDP00987	San	Namibia	Subsaharian Africa	Y	N	N	N	HGDP
HGDP00991	San	Namibia	Subsaharian Africa	Y	N	N	N	HGDP
HGDP00992	San	Namibia	Subsaharian Africa	Y	N	N	N	HGDP
HGDP00993	Bantu S.E. Pedi	South Africa	Subsaharian Africa	Y	N	N	N	HGDP
HGDP00994	Bantu S.E. S.Sotho	South Africa	Subsaharian Africa	Y	N	N	N	HGDP
HGDP00995	Karitiana	Brazil	America	Y	N	N	N	HGDP
HGDP00998	Karitiana	Brazil	America	Y	N	N	N	HGDP
HGDP00999	Karitiana	Brazil	America	Y	N	N	N	HGDP
HGDP01001	Karitiana	Brazil	America	Y	N	N	N	HGDP
HGDP01009	Karitiana	Brazil	America	Y	N	N	N	HGDP
HGDP01010	Karitiana	Brazil	America	Y	N	N	N	HGDP
HGDP01012	Karitiana	Brazil	America	Y	N	N	N	HGDP
HGDP01013	Karitiana	Brazil	America	Y	N	N	N	HGDP
HGDP01014	Karitiana	Brazil	America	Y	N	N	N	HGDP
HGDP01015	Karitiana	Brazil	America	Y	N	N	N	HGDP
HGDP01018	Karitiana	Brazil	America	Y	N	N	N	HGDP
HGDP01019	Karitiana	Brazil	America	Y	N	N	N	HGDP
HGDP01021	South Han	China	East Asia	Y	Y	Y	N	HGDP
HGDP01023	South Han	China	East Asia	Y	Y	Y	N	HGDP
HGDP01027	NAN Melanesian	Bougainville	Oceania	Y	N	N	N	HGDP
HGDP01028	Bantu S.W. Herero	South Africa	Subsaharian Africa	Y	N	N	N	HGDP
HGDP01029	San	Namibia	Subsaharian Africa	Y	N	N	N	HGDP
HGDP01030	Bantu S.E. Tswana	South Africa	Subsaharian Africa	Y	N	N	N	HGDP
HGDP01031	Bantu S.W. Ovambo	South Africa	Subsaharian Africa	Y	N	N	N	HGDP
HGDP01032	San	Namibia	Subsaharian Africa	Y	N	N	N	HGDP
HGDP01033	Bantu S.E. Zulu	South Africa	Subsaharian Africa	Y	N	N	N	HGDP
HGDP01034	Bantu S.E. Tswana	South Africa	Subsaharian Africa	Y	N	N	N	HGDP
HGDP01035	Bantu S.W. Herero	South Africa	Subsaharian Africa	Y	N	N	N	HGDP
HGDP01036	San	Namibia	Subsaharian Africa	Y	N	N	N	HGDP
HGDP01037	Pima	Mexico	America	Y	N	N	N	HGDP
HGDP01041	Pima	Mexico	America	Y	N	N	N	HGDP
HGDP01043	Pima	Mexico	America	Y	N	N	N	HGDP
HGDP01044	Pima	Mexico	America	Y	N	N	N	HGDP
HGDP01047	Pima	Mexico	America	Y	N	N	N	HGDP
HGDP01050	Pima	Mexico	America	Y	N	N	N	HGDP
HGDP01053	Pima	Mexico	America	Y	N	N	N	HGDP
HGDP01055	Pima	Mexico	America	Y	N	N	N	HGDP
HGDP01056	Pima	Mexico	America	Y	N	N	N	HGDP
HGDP01057	Pima	Mexico	America	Y	N	N	N	HGDP
HGDP01058	Pima	Mexico	America	Y	N	N	N	HGDP
HGDP01059	Pima	Mexico	America	Y	N	N	N	HGDP
HGDP01060	Pima	Mexico	America	Y	N	N	N	HGDP
HGDP01062	Sardinian	Italy	Europe	Y	N	N	N	HGDP
HGDP01063	Sardinian	Italy	Europe	Y	N	N	N	HGDP
HGDP01064	Sardinian	Italy	Europe	Y	N	N	N	HGDP
HGDP01065	Sardinian	Italy	Europe	Y	N	N	N	HGDP
HGDP01066	Sardinian	Italy	Europe	Y	N	N	N	HGDP
HGDP01067	Sardinian	Italy	Europe	Y	N	N	N	HGDP
HGDP01068	Sardinian	Italy	Europe	Y	N	N	N	HGDP
HGDP01069	Sardinian	Italy	Europe	Y	N	N	N	HGDP
HGDP01070	Sardinian	Italy	Europe	Y	N	N	N	HGDP
HGDP01071	Sardinian	Italy	Europe	Y	N	N	N	HGDP
HGDP01072	Sardinian	Italy	Europe	Y	N	N	N	HGDP
HGDP01073	Sardinian	Italy	Europe	Y	N	N	N	HGDP
HGDP01074	Sardinian	Italy	Europe	Y	N	N	N	HGDP
HGDP01075	Sardinian	Italy	Europe	Y	N	N	N	HGDP
HGDP01076	Sardinian	Italy	Europe	Y	N	N	N	HGDP
HGDP01077	Sardinian	Italy	Europe	Y	N	N	N	HGDP
HGDP01078	Sardinian	Italy	Europe	Y	N	N	N	HGDP
HGDP01079	Sardinian	Italy	Europe	Y	N	N	N	HGDP
HGDP01081	Mbuti Pygmy	Democratic Republic of Congo	Subsaharian Africa	Y	N	N	N	HGDP
HGDP01086	Biaka Pygmy	Central African Republic	Subsaharian Africa	Y	N	N	N	HGDP
HGDP01090	Biaka Pygmy	Central African Republic	Subsaharian Africa	Y	N	N	N	HGDP
HGDP01094	Biaka Pygmy	Central African Republic	Subsaharian Africa	Y	N	N	N	HGDP
HGDP01095	Tujia	China	East Asia	Y	Y	Y	N	HGDP
HGDP01096	Tujia	China	East Asia	Y	Y	Y	N	HGDP
HGDP01098	Tujia	China	East Asia	Y	Y	Y	N	HGDP
HGDP01099	Tujia	China	East Asia	Y	Y	Y	N	HGDP
HGDP01100	Tujia	China	East Asia	Y	Y	Y	N	HGDP
HGDP01101	Tujia	China	East Asia	Y	Y	Y	N	HGDP
HGDP01102	Tujia	China	East Asia	Y	Y	Y	N	HGDP
HGDP01103	Tujia	China	East Asia	Y	Y	Y	N	HGDP
HGDP01104	Tujia	China	East Asia	Y	Y	Y	N	HGDP
HGDP01149	North Italian	Italy	Europe	Y	N	N	N	HGDP
HGDP01151	North Italian	Italy	Europe	Y	N	N	N	HGDP
HGDP01152	North Italian	Italy	Europe	Y	N	N	N	HGDP
HGDP01153	North Italian	Italy	Europe	Y	N	N	N	HGDP
HGDP01155	North Italian	Italy	Europe	Y	N	N	N	HGDP
HGDP01156	North Italian	Italy	Europe	Y	N	N	N	HGDP
HGDP01157	North Italian	Italy	Europe	Y	N	N	N	HGDP
HGDP01161	Tuscan	Italy	Europe	Y	N	N	N	HGDP
HGDP01162	Tuscan	Italy	Europe	Y	N	N	N	HGDP
HGDP01163	Tuscan	Italy	Europe	Y	N	N	N	HGDP
HGDP01164	Tuscan	Italy	Europe	Y	N	N	N	HGDP
HGDP01166	Tuscan	Italy	Europe	Y	N	N	N	HGDP
HGDP01167	Tuscan	Italy	Europe	Y	N	N	N	HGDP
HGDP01168	Tuscan	Italy	Europe	Y	N	N	N	HGDP
HGDP01169	Tuscan	Italy	Europe	Y	N	N	N	HGDP
HGDP01171	North Italian	Italy	Europe	Y	N	N	N	HGDP
HGDP01172	North Italian	Italy	Europe	Y	N	N	N	HGDP
HGDP01173	North Italian	Italy	Europe	Y	N	N	N	HGDP
HGDP01174	North Italian	Italy	Europe	Y	N	N	N	HGDP
HGDP01177	North Italian	Italy	Europe	Y	N	N	N	HGDP
HGDP01179	Yi	China	East Asia	Y	Y	Y	N	HGDP
HGDP01180	Yi	China	East Asia	Y	Y	Y	N	HGDP
HGDP01181	Yi	China	East Asia	Y	Y	Y	N	HGDP
HGDP01182	Yi	China	East Asia	Y	Y	Y	N	HGDP
HGDP01183	Yi	China	East Asia	Y	Y	Y	N	HGDP
HGDP01184	Yi	China	East Asia	Y	Y	Y	N	HGDP
HGDP01185	Yi	China	East Asia	Y	Y	Y	N	HGDP
HGDP01186	Yi	China	East Asia	Y	Y	Y	N	HGDP
HGDP01187	Yi	China	East Asia	Y	Y	Y	N	HGDP
HGDP01188	Yi	China	East Asia	Y	Y	Y	N	HGDP
HGDP01189	Miao	China	East Asia	Y	Y	Y	N	HGDP
HGDP01190	Miao	China	East Asia	Y	Y	Y	N	HGDP
HGDP01191	Miao	China	East Asia	Y	Y	Y	N	HGDP
HGDP01192	Miao	China	East Asia	Y	Y	Y	N	HGDP
HGDP01193	Miao	China	East Asia	Y	Y	Y	N	HGDP
HGDP01194	Miao	China	East Asia	Y	Y	Y	N	HGDP
HGDP01195	Miao	China	East Asia	Y	Y	Y	N	HGDP
HGDP01196	Miao	China	East Asia	Y	Y	Y	N	HGDP
HGDP01197	Miao	China	East Asia	Y	Y	Y	N	HGDP
HGDP01198	Miao	China	East Asia	Y	Y	Y	N	HGDP
HGDP01199	Mandenka	Senegal	Subsaharian Africa	Y	N	N	N	HGDP
HGDP01200	Mandenka	Senegal	Subsaharian Africa	Y	N	N	N	HGDP
HGDP01201	Mandenka	Senegal	Subsaharian Africa	Y	N	N	N	HGDP
HGDP01202	Mandenka	Senegal	Subsaharian Africa	Y	N	N	N	HGDP
HGDP01203	Oroqen	China	East Asia	Y	Y	N	N	HGDP
HGDP01204	Oroqen	China	East Asia	Y	Y	N	N	HGDP
HGDP01205	Oroqen	China	East Asia	Y	Y	N	N	HGDP
HGDP01206	Oroqen	China	East Asia	Y	Y	N	N	HGDP
HGDP01207	Oroqen	China	East Asia	Y	Y	N	N	HGDP
HGDP01208	Oroqen	China	East Asia	Y	Y	N	N	HGDP
HGDP01209	Oroqen	China	East Asia	Y	Y	N	N	HGDP
HGDP01211	Oroqen	China	East Asia	Y	Y	N	N	HGDP
HGDP01212	Oroqen	China	East Asia	Y	Y	N	N	HGDP
HGDP01213	Daur	China	East Asia	Y	Y	N	N	HGDP
HGDP01214	Daur	China	East Asia	Y	Y	N	N	HGDP
HGDP01215	Daur	China	East Asia	Y	Y	N	N	HGDP
HGDP01216	Daur	China	East Asia	Y	Y	N	N	HGDP
HGDP01217	Daur	China	East Asia	Y	Y	N	N	HGDP
HGDP01218	Daur	China	East Asia	Y	Y	N	N	HGDP
HGDP01220	Daur	China	East Asia	Y	Y	N	N	HGDP
HGDP01221	Daur	China	East Asia	Y	Y	N	N	HGDP
HGDP01222	Daur	China	East Asia	Y	Y	N	N	HGDP
HGDP01223	Mongola	China	East Asia	Y	Y	N	N	HGDP
HGDP01224	Mongola	China	East Asia	Y	Y	N	N	HGDP
HGDP01225	Mongola	China	East Asia	Y	Y	N	N	HGDP
HGDP01227	Mongola	China	East Asia	Y	Y	N	N	HGDP
HGDP01228	Mongola	China	East Asia	Y	Y	N	N	HGDP
HGDP01229	Mongola	China	East Asia	Y	Y	N	N	HGDP
HGDP01230	Mongola	China	East Asia	Y	Y	N	N	HGDP
HGDP01231	Mongola	China	East Asia	Y	Y	N	N	HGDP
HGDP01232	Mongola	China	East Asia	Y	Y	N	N	HGDP
HGDP01233	Hezhen	China	East Asia	Y	Y	N	N	HGDP
HGDP01234	Hezhen	China	East Asia	Y	Y	N	N	HGDP
HGDP01236	Hezhen	China	East Asia	Y	Y	N	N	HGDP
HGDP01237	Hezhen	China	East Asia	Y	Y	N	N	HGDP
HGDP01238	Hezhen	China	East Asia	Y	Y	N	N	HGDP
HGDP01239	Hezhen	China	East Asia	Y	Y	N	N	HGDP
HGDP01240	Hezhen	China	East Asia	Y	Y	N	N	HGDP
HGDP01241	Hezhen	China	East Asia	Y	Y	N	N	HGDP
HGDP01242	Hezhen	China	East Asia	Y	Y	N	N	HGDP
HGDP01243	Xibo	China	East Asia	Y	Y	N	N	HGDP
HGDP01244	Xibo	China	East Asia	Y	Y	N	N	HGDP
HGDP01245	Xibo	China	East Asia	Y	Y	N	N	HGDP
HGDP01246	Xibo	China	East Asia	Y	Y	N	N	HGDP
HGDP01247	Xibo	China	East Asia	Y	Y	N	N	HGDP
HGDP01248	Xibo	China	East Asia	Y	Y	N	N	HGDP
HGDP01249	Xibo	China	East Asia	Y	Y	N	N	HGDP
HGDP01250	Xibo	China	East Asia	Y	Y	N	N	HGDP
HGDP01251	Xibo	China	East Asia	Y	Y	N	N	HGDP
HGDP01253	Mozabite	Algeria	North Africa	Y	N	N	N	HGDP
HGDP01254	Mozabite	Algeria	North Africa	Y	N	N	N	HGDP
HGDP01255	Mozabite	Algeria	North Africa	Y	N	N	N	HGDP
HGDP01256	Mozabite	Algeria	North Africa	Y	N	N	N	HGDP
HGDP01257	Mozabite	Algeria	North Africa	Y	N	N	N	HGDP
HGDP01258	Mozabite	Algeria	North Africa	Y	N	N	N	HGDP
HGDP01259	Mozabite	Algeria	North Africa	Y	N	N	N	HGDP
HGDP01260	Mozabite	Algeria	North Africa	Y	N	N	N	HGDP
HGDP01261	Mozabite	Algeria	North Africa	Y	N	N	N	HGDP
HGDP01262	Mozabite	Algeria	North Africa	Y	N	N	N	HGDP
HGDP01263	Mozabite	Algeria	North Africa	Y	N	N	N	HGDP
HGDP01264	Mozabite	Algeria	North Africa	Y	N	N	N	HGDP
HGDP01265	Mozabite	Algeria	North Africa	Y	N	N	N	HGDP
HGDP01266	Mozabite	Algeria	North Africa	Y	N	N	N	HGDP
HGDP01267	Mozabite	Algeria	North Africa	Y	N	N	N	HGDP
HGDP01268	Mozabite	Algeria	North Africa	Y	N	N	N	HGDP
HGDP01269	Mozabite	Algeria	North Africa	Y	N	N	N	HGDP
HGDP01270	Mozabite	Algeria	North Africa	Y	N	N	N	HGDP
HGDP01271	Mozabite	Algeria	North Africa	Y	N	N	N	HGDP
HGDP01272	Mozabite	Algeria	North Africa	Y	N	N	N	HGDP
HGDP01274	Mozabite	Algeria	North Africa	Y	N	N	N	HGDP
HGDP01275	Mozabite	Algeria	North Africa	Y	N	N	N	HGDP
HGDP01276	Mozabite	Algeria	North Africa	Y	N	N	N	HGDP
HGDP01277	Mozabite	Algeria	North Africa	Y	N	N	N	HGDP
HGDP01279	Mozabite	Algeria	North Africa	Y	N	N	N	HGDP
HGDP01280	Mozabite	Algeria	North Africa	Y	N	N	N	HGDP
HGDP01282	Mozabite	Algeria	North Africa	Y	N	N	N	HGDP
HGDP01283	Mandenka	Senegal	Subsaharian Africa	Y	N	N	N	HGDP
HGDP01284	Mandenka	Senegal	Subsaharian Africa	Y	N	N	N	HGDP
HGDP01285	Mandenka	Senegal	Subsaharian Africa	Y	N	N	N	HGDP
HGDP01286	Mandenka	Senegal	Subsaharian Africa	Y	N	N	N	HGDP
HGDP01287	North Han	China	East Asia	Y	Y	Y	N	HGDP
HGDP01288	North Han	China	East Asia	Y	Y	Y	N	HGDP
HGDP01289	North Han	China	East Asia	Y	Y	Y	N	HGDP
HGDP01290	North Han	China	East Asia	Y	Y	Y	N	HGDP
HGDP01291	North Han	China	East Asia	Y	Y	Y	N	HGDP
HGDP01292	North Han	China	East Asia	Y	Y	Y	N	HGDP
HGDP01293	North Han	China	East Asia	Y	Y	Y	N	HGDP
HGDP01294	North Han	China	East Asia	Y	Y	Y	N	HGDP
HGDP01295	North Han	China	East Asia	Y	Y	Y	N	HGDP
HGDP01296	North Han	China	East Asia	Y	Y	Y	N	HGDP
HGDP01297	Uygur	China	Central and South Asia	Y	N	N	N	HGDP
HGDP01298	Uygur	China	Central and South Asia	Y	N	N	N	HGDP
HGDP01299	Uygur	China	Central and South Asia	Y	N	N	N	HGDP
HGDP01300	Uygur	China	Central and South Asia	Y	N	N	N	HGDP
HGDP01301	Uygur	China	Central and South Asia	Y	N	N	N	HGDP
HGDP01302	Uygur	China	Central and South Asia	Y	N	N	N	HGDP
HGDP01303	Uygur	China	Central and South Asia	Y	N	N	N	HGDP
HGDP01304	Uygur	China	Central and South Asia	Y	N	N	N	HGDP
HGDP01305	Uygur	China	Central and South Asia	Y	N	N	N	HGDP
HGDP01306	Uygur	China	Central and South Asia	Y	N	N	N	HGDP
HGDP01307	Dai	China	East Asia	Y	Y	Y	N	HGDP
HGDP01308	Dai	China	East Asia	Y	Y	Y	N	HGDP
HGDP01309	Dai	China	East Asia	Y	Y	Y	N	HGDP
HGDP01310	Dai	China	East Asia	Y	Y	Y	N	HGDP
HGDP01311	Dai	China	East Asia	Y	Y	Y	N	HGDP
HGDP01312	Dai	China	East Asia	Y	Y	Y	N	HGDP
HGDP01313	Dai	China	East Asia	Y	Y	Y	N	HGDP
HGDP01314	Dai	China	East Asia	Y	Y	Y	N	HGDP
HGDP01315	Dai	China	East Asia	Y	Y	Y	N	HGDP
HGDP01317	Lahu	China	East Asia	Y	Y	Y	N	HGDP
HGDP01318	Lahu	China	East Asia	Y	Y	Y	N	HGDP
HGDP01319	Lahu	China	East Asia	Y	Y	Y	N	HGDP
HGDP01320	Lahu	China	East Asia	Y	Y	Y	N	HGDP
HGDP01321	Lahu	China	East Asia	Y	Y	Y	N	HGDP
HGDP01322	Lahu	China	East Asia	Y	Y	Y	N	HGDP
HGDP01323	Lahu	China	East Asia	Y	Y	Y	N	HGDP
HGDP01326	Lahu	China	East Asia	Y	Y	Y	N	HGDP
HGDP01327	She	China	East Asia	Y	Y	Y	N	HGDP
HGDP01328	She	China	East Asia	Y	Y	Y	N	HGDP
HGDP01329	She	China	East Asia	Y	Y	Y	N	HGDP
HGDP01330	She	China	East Asia	Y	Y	Y	N	HGDP
HGDP01331	She	China	East Asia	Y	Y	Y	N	HGDP
HGDP01332	She	China	East Asia	Y	Y	Y	N	HGDP
HGDP01333	She	China	East Asia	Y	Y	Y	N	HGDP
HGDP01334	She	China	East Asia	Y	Y	Y	N	HGDP
HGDP01335	She	China	East Asia	Y	Y	Y	N	HGDP
HGDP01336	She	China	East Asia	Y	Y	Y	N	HGDP
HGDP01337	Naxi	China	East Asia	Y	Y	Y	N	HGDP
HGDP01338	Naxi	China	East Asia	Y	Y	Y	N	HGDP
HGDP01339	Naxi	China	East Asia	Y	Y	Y	N	HGDP
HGDP01340	Naxi	China	East Asia	Y	Y	Y	N	HGDP
HGDP01341	Naxi	China	East Asia	Y	Y	Y	N	HGDP
HGDP01342	Naxi	China	East Asia	Y	Y	Y	N	HGDP
HGDP01345	Naxi	China	East Asia	Y	Y	Y	N	HGDP
HGDP01346	Naxi	China	East Asia	Y	Y	Y	N	HGDP
HGDP01347	Tu	China	East Asia	Y	Y	Y	N	HGDP
HGDP01348	Tu	China	East Asia	Y	Y	Y	N	HGDP
HGDP01349	Tu	China	East Asia	Y	Y	Y	N	HGDP
HGDP01350	Tu	China	East Asia	Y	Y	Y	N	HGDP
HGDP01351	Tu	China	East Asia	Y	Y	Y	N	HGDP
HGDP01352	Tu	China	East Asia	Y	Y	Y	N	HGDP
HGDP01353	Tu	China	East Asia	Y	Y	Y	N	HGDP
HGDP01354	Tu	China	East Asia	Y	Y	Y	N	HGDP
HGDP01355	Tu	China	East Asia	Y	Y	Y	N	HGDP
HGDP01356	Tu	China	East Asia	Y	Y	Y	N	HGDP
HGDP01357	French Basque	France	Europe	Y	N	N	N	HGDP
HGDP01358	French Basque	France	Europe	Y	N	N	N	HGDP
HGDP01359	French Basque	France	Europe	Y	N	N	N	HGDP
HGDP01360	French Basque	France	Europe	Y	N	N	N	HGDP
HGDP01361	French Basque	France	Europe	Y	N	N	N	HGDP
HGDP01362	French Basque	France	Europe	Y	N	N	N	HGDP
HGDP01363	French Basque	France	Europe	Y	N	N	N	HGDP
HGDP01364	French Basque	France	Europe	Y	N	N	N	HGDP
HGDP01365	French Basque	France	Europe	Y	N	N	N	HGDP
HGDP01366	French Basque	France	Europe	Y	N	N	N	HGDP
HGDP01367	French Basque	France	Europe	Y	N	N	N	HGDP
HGDP01368	French Basque	France	Europe	Y	N	N	N	HGDP
HGDP01369	French Basque	France	Europe	Y	N	N	N	HGDP
HGDP01370	French Basque	France	Europe	Y	N	N	N	HGDP
HGDP01372	French Basque	France	Europe	Y	N	N	N	HGDP
HGDP01373	French Basque	France	Europe	Y	N	N	N	HGDP
HGDP01374	French Basque	France	Europe	Y	N	N	N	HGDP
HGDP01375	French Basque	France	Europe	Y	N	N	N	HGDP
HGDP01376	French Basque	France	Europe	Y	N	N	N	HGDP
HGDP01377	French Basque	France	Europe	Y	N	N	N	HGDP
HGDP01378	French Basque	France	Europe	Y	N	N	N	HGDP
HGDP01379	French Basque	France	Europe	Y	N	N	N	HGDP
HGDP01380	French Basque	France	Europe	Y	N	N	N	HGDP
HGDP01382	Adygei	Russia	Europe	Y	N	N	N	HGDP
HGDP01383	Adygei	Russia	Europe	Y	N	N	N	HGDP
HGDP01384	Adygei	Russia	Europe	Y	N	N	N	HGDP
HGDP01385	Adygei	Russia	Europe	Y	N	N	N	HGDP
HGDP01386	Adygei	Russia	Europe	Y	N	N	N	HGDP
HGDP01387	Adygei	Russia	Europe	Y	N	N	N	HGDP
HGDP01388	Adygei	Russia	Europe	Y	N	N	N	HGDP
HGDP01396	Adygei	Russia	Europe	Y	N	N	N	HGDP
HGDP01397	Adygei	Russia	Europe	Y	N	N	N	HGDP
HGDP01398	Adygei	Russia	Europe	Y	N	N	N	HGDP
HGDP01399	Adygei	Russia	Europe	Y	N	N	N	HGDP
HGDP01400	Adygei	Russia	Europe	Y	N	N	N	HGDP
HGDP01401	Adygei	Russia	Europe	Y	N	N	N	HGDP
HGDP01402	Adygei	Russia	Europe	Y	N	N	N	HGDP
HGDP01403	Adygei	Russia	Europe	Y	N	N	N	HGDP
HGDP01404	Adygei	Russia	Europe	Y	N	N	N	HGDP
HGDP01405	Bantu N.E.	Kenya	Subsaharian Africa	Y	N	N	N	HGDP
HGDP01406	Bantu N.E.	Kenya	Subsaharian Africa	Y	N	N	N	HGDP
HGDP01408	Bantu N.E.	Kenya	Subsaharian Africa	Y	N	N	N	HGDP
HGDP01411	Bantu N.E.	Kenya	Subsaharian Africa	Y	N	N	N	HGDP
HGDP01412	Bantu N.E.	Kenya	Subsaharian Africa	Y	N	N	N	HGDP
HGDP01414	Bantu N.E.	Kenya	Subsaharian Africa	Y	N	N	N	HGDP
HGDP01415	Bantu N.E.	Kenya	Subsaharian Africa	Y	N	N	N	HGDP
HGDP01416	Bantu N.E.	Kenya	Subsaharian Africa	Y	N	N	N	HGDP
HGDP01417	Bantu N.E.	Kenya	Subsaharian Africa	Y	N	N	N	HGDP
HGDP01418	Bantu N.E.	Kenya	Subsaharian Africa	Y	N	N	N	HGDP
HGDP01419	Bantu N.E.	Kenya	Subsaharian Africa	Y	N	N	N	HGDP
Igorot1	Kankanaey	Philippines	Island Southeast Asia	Y	Y	N	N	Mörseburg et al 2016
Igorot10	Kankanaey	Philippines	Island Southeast Asia	Y	Y	N	N	Mörseburg et al 2016
Igorot11	Kankanaey	Philippines	Island Southeast Asia	Y	Y	N	N	Mörseburg et al 2016
Igorot12	Kankanaey	Philippines	Island Southeast Asia	Y	Y	N	N	Mörseburg et al 2016
Igorot13	Kankanaey	Philippines	Island Southeast Asia	Y	Y	N	N	Mörseburg et al 2016
Igorot14	Kankanaey	Philippines	Island Southeast Asia	Y	Y	N	N	Mörseburg et al 2016
Igorot15	Kankanaey	Philippines	Island Southeast Asia	Y	Y	N	N	Mörseburg et al 2016
Igorot16	Kankanaey	Philippines	Island Southeast Asia	Y	Y	N	N	Mörseburg et al 2016
Igorot17	Kankanaey	Philippines	Island Southeast Asia	Y	Y	N	N	Mörseburg et al 2016
Igorot18	Kankanaey	Philippines	Island Southeast Asia	Y	Y	N	N	Mörseburg et al 2016
Igorot19	Kankanaey	Philippines	Island Southeast Asia	Y	Y	N	N	Mörseburg et al 2016
Igorot2	Kankanaey	Philippines	Island Southeast Asia	Y	Y	N	N	Mörseburg et al 2016
Igorot20	Kankanaey	Philippines	Island Southeast Asia	Y	Y	N	N	Mörseburg et al 2016
Igorot21	Kankanaey	Philippines	Island Southeast Asia	Y	Y	N	N	Mörseburg et al 2016
Igorot22	Kankanaey	Philippines	Island Southeast Asia	Y	Y	N	N	Mörseburg et al 2016
Igorot23	Kankanaey	Philippines	Island Southeast Asia	Y	Y	N	N	Mörseburg et al 2016
Igorot3	Kankanaey	Philippines	Island Southeast Asia	Y	Y	N	N	Mörseburg et al 2016
Igorot4	Kankanaey	Philippines	Island Southeast Asia	Y	Y	N	N	Mörseburg et al 2016
Igorot5	Kankanaey	Philippines	Island Southeast Asia	Y	Y	N	N	Mörseburg et al 2016
Igorot6	Kankanaey	Philippines	Island Southeast Asia	Y	Y	N	N	Mörseburg et al 2016
Igorot7	Kankanaey	Philippines	Island Southeast Asia	Y	Y	N	N	Mörseburg et al 2016
Igorot9	Kankanaey	Philippines	Island Southeast Asia	Y	Y	N	N	Mörseburg et al 2016
JP102	Jingpo	China	East Asia	Y	Y	Y	Y	This Study
JP104	Jingpo	China	East Asia	Y	Y	Y	Y	This Study
JP105	Jingpo	China	East Asia	Y	Y	Y	Y	This Study
JP107	Jingpo	China	East Asia	Y	Y	Y	Y	This Study
JP108	Jingpo	China	East Asia	Y	Y	Y	Y	This Study
JP111	Jingpo	China	East Asia	Y	Y	Y	Y	This Study
JP112	Jingpo	China	East Asia	Y	Y	Y	Y	This Study
JP116	Jingpo	China	East Asia	Y	Y	Y	Y	This Study
JP118	Jingpo	China	East Asia	Y	Y	Y	Y	This Study
JP119	Jingpo	China	East Asia	Y	Y	Y	Y	This Study
JP121	Jingpo	China	East Asia	Y	Y	Y	Y	This Study
JP123	Jingpo	China	East Asia	Y	Y	Y	Y	This Study
JP124	Jingpo	China	East Asia	Y	Y	Y	Y	This Study
JP126	Jingpo	China	East Asia	Y	Y	Y	Y	This Study
JP131	Jingpo	China	East Asia	Y	Y	Y	Y	This Study
JP133	Jingpo	China	East Asia	Y	Y	Y	Y	This Study
JP136	Jingpo	China	East Asia	Y	Y	Y	Y	This Study
JP141	Jingpo	China	East Asia	Y	Y	Y	Y	This Study
JP143	Jingpo	China	East Asia	Y	Y	Y	Y	This Study
JP145	Jingpo	China	East Asia	Y	Y	Y	Y	This Study
JP147	Jingpo	China	East Asia	Y	Y	Y	Y	This Study
JP150	Jingpo	China	East Asia	Y	Y	Y	Y	This Study
JP154	Jingpo	China	East Asia	Y	Y	Y	Y	This Study
JP155	Jingpo	China	East Asia	Y	Y	Y	Y	This Study
JP156	Jingpo	China	East Asia	Y	Y	Y	Y	This Study
JP158	Jingpo	China	East Asia	Y	Y	Y	Y	This Study
JP160	Jingpo	China	East Asia	Y	Y	Y	Y	This Study
JP162	Jingpo	China	East Asia	Y	Y	Y	Y	This Study
JP163	Jingpo	China	East Asia	Y	Y	Y	Y	This Study
JP166	Jingpo	China	East Asia	Y	Y	Y	Y	This Study
JP167	Jingpo	China	East Asia	Y	Y	Y	Y	This Study
JP170	Jingpo	China	East Asia	Y	Y	Y	Y	This Study
JP173	Jingpo	China	East Asia	Y	Y	Y	Y	This Study
JP174	Jingpo	China	East Asia	Y	Y	Y	Y	This Study
JP175	Jingpo	China	East Asia	Y	Y	Y	Y	This Study
JP176	Jingpo	China	East Asia	Y	Y	Y	Y	This Study
JP178	Jingpo	China	East Asia	Y	Y	Y	Y	This Study
JP181	Jingpo	China	East Asia	Y	Y	Y	Y	This Study
JP201	Jingpo	China	East Asia	Y	Y	Y	Y	This Study
JP202	Jingpo	China	East Asia	Y	Y	Y	Y	This Study
JP203	Jingpo	China	East Asia	Y	Y	Y	Y	This Study
JP208	Jingpo	China	East Asia	Y	Y	Y	Y	This Study
JP214	Jingpo	China	East Asia	Y	Y	Y	Y	This Study
JP219	Jingpo	China	East Asia	Y	Y	Y	Y	This Study
JP220	Jingpo	China	East Asia	Y	Y	Y	Y	This Study
JP221	Jingpo	China	East Asia	Y	Y	Y	Y	This Study
JP222	Jingpo	China	East Asia	Y	Y	Y	Y	This Study
JP225	Jingpo	China	East Asia	Y	Y	Y	Y	This Study
JP227	Jingpo	China	East Asia	Y	Y	Y	Y	This Study
JP228	Jingpo	China	East Asia	Y	Y	Y	Y	This Study
JP229	Jingpo	China	East Asia	Y	Y	Y	Y	This Study
JP232	Jingpo	China	East Asia	Y	Y	Y	Y	This Study
JP237	Jingpo	China	East Asia	Y	Y	Y	Y	This Study
JP239	Jingpo	China	East Asia	Y	Y	Y	Y	This Study
JP242	Jingpo	China	East Asia	Y	Y	Y	Y	This Study
JP244	Jingpo	China	East Asia	Y	Y	Y	Y	This Study
JP245	Jingpo	China	East Asia	Y	Y	Y	Y	This Study
JP246	Jingpo	China	East Asia	Y	Y	Y	Y	This Study
JP247	Jingpo	China	East Asia	Y	Y	Y	Y	This Study
JP249	Jingpo	China	East Asia	Y	Y	Y	Y	This Study
LX	Dai	China	East Asia	Y	Y	Y	Y	This Study
LX1	Dai	China	East Asia	Y	Y	Y	Y	This Study
LX2	Dai	China	East Asia	Y	Y	Y	Y	This Study
LX4	Dai	China	East Asia	Y	Y	Y	Y	This Study
Luz1	Filipino	Philippines	Island Southeast Asia	Y	Y	N	N	Mörseburg et al 2016
Luz10	Filipino	Philippines	Island Southeast Asia	Y	Y	N	N	Mörseburg et al 2016
Luz11	Filipino	Philippines	Island Southeast Asia	Y	Y	N	N	Mörseburg et al 2016
Luz12	Filipino	Philippines	Island Southeast Asia	Y	Y	N	N	Mörseburg et al 2016
Luz2	Filipino	Philippines	Island Southeast Asia	Y	Y	N	N	Mörseburg et al 2016
Luz3	Filipino	Philippines	Island Southeast Asia	Y	Y	N	N	Mörseburg et al 2016
Luz4	Filipino	Philippines	Island Southeast Asia	Y	Y	N	N	Mörseburg et al 2016
Luz5	Filipino	Philippines	Island Southeast Asia	Y	Y	N	N	Mörseburg et al 2016
Luz6	Filipino	Philippines	Island Southeast Asia	Y	Y	N	N	Mörseburg et al 2016
Luz7	Filipino	Philippines	Island Southeast Asia	Y	Y	N	N	Mörseburg et al 2016
Luz8	Filipino	Philippines	Island Southeast Asia	Y	Y	N	N	Mörseburg et al 2016
Luz9	Filipino	Philippines	Island Southeast Asia	Y	Y	N	N	Mörseburg et al 2016
Malay1	Malay	Singapore	Mainland Southeast Asia	Y	Y	Y	N	Mörseburg et al 2016
Malay10	Malay	Singapore	Mainland Southeast Asia	Y	Y	Y	N	Mörseburg et al 2016
Malay11	Malay	Singapore	Mainland Southeast Asia	Y	Y	Y	N	Mörseburg et al 2016
Malay12	Malay	Singapore	Mainland Southeast Asia	Y	Y	Y	N	Mörseburg et al 2016
Malay13	Malay	Singapore	Mainland Southeast Asia	Y	Y	Y	N	Mörseburg et al 2016
Malay14	Malay	Singapore	Mainland Southeast Asia	Y	Y	Y	N	Mörseburg et al 2016
Malay15	Malay	Singapore	Mainland Southeast Asia	Y	Y	Y	N	Mörseburg et al 2016
Malay16	Malay	Singapore	Mainland Southeast Asia	Y	Y	Y	N	Mörseburg et al 2016
Malay17	Malay	Singapore	Mainland Southeast Asia	Y	Y	Y	N	Mörseburg et al 2016
Malay18	Malay	Singapore	Mainland Southeast Asia	Y	Y	Y	N	Mörseburg et al 2016
Malay19	Malay	Singapore	Mainland Southeast Asia	Y	Y	Y	N	Mörseburg et al 2016
Malay2	Malay	Singapore	Mainland Southeast Asia	Y	Y	Y	N	Mörseburg et al 2016
Malay20	Malay	Singapore	Mainland Southeast Asia	Y	Y	Y	N	Mörseburg et al 2016
Malay21	Malay	Singapore	Mainland Southeast Asia	Y	Y	Y	N	Mörseburg et al 2016
Malay22	Malay	Singapore	Mainland Southeast Asia	Y	Y	Y	N	Mörseburg et al 2016
Malay23	Malay	Singapore	Mainland Southeast Asia	Y	Y	Y	N	Mörseburg et al 2016
Malay24	Malay	Singapore	Mainland Southeast Asia	Y	Y	Y	N	Mörseburg et al 2016
Malay25	Malay	Singapore	Mainland Southeast Asia	Y	Y	Y	N	Mörseburg et al 2016
Malay3	Malay	Singapore	Mainland Southeast Asia	Y	Y	Y	N	Mörseburg et al 2016
Malay4	Malay	Singapore	Mainland Southeast Asia	Y	Y	Y	N	Mörseburg et al 2016
Malay5	Malay	Singapore	Mainland Southeast Asia	Y	Y	Y	N	Mörseburg et al 2016
Malay6	Malay	Singapore	Mainland Southeast Asia	Y	Y	Y	N	Mörseburg et al 2016
Malay7	Malay	Singapore	Mainland Southeast Asia	Y	Y	Y	N	Mörseburg et al 2016
Malay8	Malay	Singapore	Mainland Southeast Asia	Y	Y	Y	N	Mörseburg et al 2016
Malay9	Malay	Singapore	Mainland Southeast Asia	Y	Y	Y	N	Mörseburg et al 2016
Murut1	Murut	Brunei	Island Southeast Asia	Y	Y	N	N	Mörseburg et al 2016
Murut10	Murut	Brunei	Island Southeast Asia	Y	Y	N	N	Mörseburg et al 2016
Murut11	Murut	Brunei	Island Southeast Asia	Y	Y	N	N	Mörseburg et al 2016
Murut12	Murut	Brunei	Island Southeast Asia	Y	Y	N	N	Mörseburg et al 2016
Murut13	Murut	Brunei	Island Southeast Asia	Y	Y	N	N	Mörseburg et al 2016
Murut14	Murut	Brunei	Island Southeast Asia	Y	Y	N	N	Mörseburg et al 2016
Murut15	Murut	Brunei	Island Southeast Asia	Y	Y	N	N	Mörseburg et al 2016
Murut16	Murut	Brunei	Island Southeast Asia	Y	Y	N	N	Mörseburg et al 2016
Murut17	Murut	Brunei	Island Southeast Asia	Y	Y	N	N	Mörseburg et al 2016
Murut18	Murut	Brunei	Island Southeast Asia	Y	Y	N	N	Mörseburg et al 2016
Murut19	Murut	Brunei	Island Southeast Asia	Y	Y	N	N	Mörseburg et al 2016
Murut2	Murut	Brunei	Island Southeast Asia	Y	Y	N	N	Mörseburg et al 2016
Murut20	Murut	Brunei	Island Southeast Asia	Y	Y	N	N	Mörseburg et al 2016
Murut21	Murut	Brunei	Island Southeast Asia	Y	Y	N	N	Mörseburg et al 2016
Murut22	Murut	Brunei	Island Southeast Asia	Y	Y	N	N	Mörseburg et al 2016
Murut23	Murut	Brunei	Island Southeast Asia	Y	Y	N	N	Mörseburg et al 2016
Murut3	Murut	Brunei	Island Southeast Asia	Y	Y	N	N	Mörseburg et al 2016
Murut4	Murut	Brunei	Island Southeast Asia	Y	Y	N	N	Mörseburg et al 2016
Murut5	Murut	Brunei	Island Southeast Asia	Y	Y	N	N	Mörseburg et al 2016
Murut6	Murut	Brunei	Island Southeast Asia	Y	Y	N	N	Mörseburg et al 2016
Murut7	Murut	Brunei	Island Southeast Asia	Y	Y	N	N	Mörseburg et al 2016
Murut8	Murut	Brunei	Island Southeast Asia	Y	Y	N	N	Mörseburg et al 2016
Murut9	Murut	Brunei	Island Southeast Asia	Y	Y	N	N	Mörseburg et al 2016
ND007	Dai	China	East Asia	Y	Y	Y	Y	This Study
ND011	Dai	China	East Asia	Y	Y	Y	Y	This Study
ND020	Dai	China	East Asia	Y	Y	Y	Y	This Study
ND028	Dai	China	East Asia	Y	Y	Y	Y	This Study
ND033	Dai	China	East Asia	Y	Y	Y	Y	This Study
ND037	Dai	China	East Asia	Y	Y	Y	Y	This Study
ND042	Dai	China	East Asia	Y	Y	Y	Y	This Study
ND046	Dai	China	East Asia	Y	Y	Y	Y	This Study
ND048	Dai	China	East Asia	Y	Y	Y	Y	This Study
Viet10	Vietnamese	Vietnam	Mainland Southeast Asia	Y	Y	Y	N	Mörseburg et al 2016
Viet11	Vietnamese	Vietnam	Mainland Southeast Asia	Y	Y	Y	N	Mörseburg et al 2016
Viet12	Vietnamese	Vietnam	Mainland Southeast Asia	Y	Y	Y	N	Mörseburg et al 2016
Viet24	Vietnamese	Vietnam	Mainland Southeast Asia	Y	Y	Y	N	Mörseburg et al 2016
Viet26	Vietnamese	Vietnam	Mainland Southeast Asia	Y	Y	Y	N	Mörseburg et al 2016
Viet27	Vietnamese	Vietnam	Mainland Southeast Asia	Y	Y	Y	N	Mörseburg et al 2016
Viet28	Vietnamese	Vietnam	Mainland Southeast Asia	Y	Y	Y	N	Mörseburg et al 2016
Viet29	Vietnamese	Vietnam	Mainland Southeast Asia	Y	Y	Y	N	Mörseburg et al 2016
Viet30	Vietnamese	Vietnam	Mainland Southeast Asia	Y	Y	Y	N	Mörseburg et al 2016
Viet32	Vietnamese	Vietnam	Mainland Southeast Asia	Y	Y	Y	N	Mörseburg et al 2016
Viet33	Vietnamese	Vietnam	Mainland Southeast Asia	Y	Y	Y	N	Mörseburg et al 2016
Viet34	Vietnamese	Vietnam	Mainland Southeast Asia	Y	Y	Y	N	Mörseburg et al 2016
Viet35	Vietnamese	Vietnam	Mainland Southeast Asia	Y	Y	Y	N	Mörseburg et al 2016
Viet36	Vietnamese	Vietnam	Mainland Southeast Asia	Y	Y	Y	N	Mörseburg et al 2016
Viet5	Vietnamese	Vietnam	Mainland Southeast Asia	Y	Y	Y	N	Mörseburg et al 2016
Viet6	Vietnamese	Vietnam	Mainland Southeast Asia	Y	Y	Y	N	Mörseburg et al 2016
Viet8	Vietnamese	Vietnam	Mainland Southeast Asia	Y	Y	Y	N	Mörseburg et al 2016
Viet9	Vietnamese	Vietnam	Mainland Southeast Asia	Y	Y	Y	N	Mörseburg et al 2016
Vizaya1	Filipino	Philippines	Island Southeast Asia	Y	Y	N	N	Mörseburg et al 2016
Vizaya2	Filipino	Philippines	Island Southeast Asia	Y	Y	N	N	Mörseburg et al 2016
Vizaya3	Filipino	Philippines	Island Southeast Asia	Y	Y	N	N	Mörseburg et al 2016
Vizaya4	Filipino	Philippines	Island Southeast Asia	Y	Y	N	N	Mörseburg et al 2016
WGC022051D	Tibetan	China	East Asia	Y	Y	Y	Y	Lu et al 2016
WGC022052D	Tibetan	China	East Asia	Y	Y	Y	Y	Lu et al 2016
WGC022053D	Tibetan	China	East Asia	Y	Y	Y	Y	Lu et al 2016
WGC022054D	Tibetan	China	East Asia	Y	Y	Y	Y	Lu et al 2016
WGC022055D	Tibetan	China	East Asia	Y	Y	Y	Y	Lu et al 2016
WGC022056D	Tibetan	China	East Asia	Y	Y	Y	Y	Lu et al 2016
WGC022057D	Tibetan	China	East Asia	Y	Y	Y	Y	Lu et al 2016
WGC022058D	Tibetan	China	East Asia	Y	Y	Y	Y	Lu et al 2016
WGC022059D	Tibetan	China	East Asia	Y	Y	Y	Y	Lu et al 2016
WGC022060D	Tibetan	China	East Asia	Y	Y	Y	Y	Lu et al 2016
WGC022061D	Tibetan	China	East Asia	Y	Y	Y	Y	Lu et al 2016
WGC022062D	Tibetan	China	East Asia	Y	Y	Y	Y	Lu et al 2016
WGC022063D	Tibetan	China	East Asia	Y	Y	Y	Y	Lu et al 2016
WGC022064D	Tibetan	China	East Asia	Y	Y	Y	Y	Lu et al 2016
WGC022065D	Tibetan	China	East Asia	Y	Y	Y	Y	Lu et al 2016
WGC022066D	Tibetan	China	East Asia	Y	Y	Y	Y	Lu et al 2016
WGC022067D	Tibetan	China	East Asia	Y	Y	Y	Y	Lu et al 2016
WGC022068D	Tibetan	China	East Asia	Y	Y	Y	Y	Lu et al 2016
WGC022069D	Tibetan	China	East Asia	Y	Y	Y	Y	Lu et al 2016
WGC022070D	Tibetan	China	East Asia	Y	Y	Y	Y	Lu et al 2016
WGC022071D	Tibetan	China	East Asia	Y	Y	Y	Y	Lu et al 2016
WGC022077D	Tibetan	China	East Asia	Y	Y	Y	Y	Lu et al 2016
WGC022078D	Tibetan	China	East Asia	Y	Y	Y	Y	Lu et al 2016
WGC022079D	Tibetan	China	East Asia	Y	Y	Y	Y	Lu et al 2016
WGC022080D	Tibetan	China	East Asia	Y	Y	Y	Y	Lu et al 2016
WGC022107D	Tibetan	China	East Asia	Y	Y	Y	Y	Lu et al 2016
WGC022108D	Tibetan	China	East Asia	Y	Y	Y	Y	Lu et al 2016
WGC022109D	Tibetan	China	East Asia	Y	Y	Y	Y	Lu et al 2016
WGC022110D	Tibetan	China	East Asia	Y	Y	Y	Y	Lu et al 2016
WGC022111D	Tibetan	China	East Asia	Y	Y	Y	Y	Lu et al 2016
WGC022112D	Tibetan	China	East Asia	Y	Y	Y	Y	Lu et al 2016
WGC022113D	Tibetan	China	East Asia	Y	Y	Y	Y	Lu et al 2016
WGC022114D	Tibetan	China	East Asia	Y	Y	Y	Y	Lu et al 2016
lebbo1	Lebbo	Indonesia	Island Southeast Asia	Y	Y	N	N	Mörseburg et al 2016
lebbo10	Lebbo	Indonesia	Island Southeast Asia	Y	Y	N	N	Mörseburg et al 2016
lebbo11	Lebbo	Indonesia	Island Southeast Asia	Y	Y	N	N	Mörseburg et al 2016
lebbo12	Lebbo	Indonesia	Island Southeast Asia	Y	Y	N	N	Mörseburg et al 2016
lebbo13	Lebbo	Indonesia	Island Southeast Asia	Y	Y	N	N	Mörseburg et al 2016
lebbo14	Lebbo	Indonesia	Island Southeast Asia	Y	Y	N	N	Mörseburg et al 2016
lebbo15	Lebbo	Indonesia	Island Southeast Asia	Y	Y	N	N	Mörseburg et al 2016
lebbo16	Lebbo	Indonesia	Island Southeast Asia	Y	Y	N	N	Mörseburg et al 2016
lebbo17	Lebbo	Indonesia	Island Southeast Asia	Y	Y	N	N	Mörseburg et al 2016
lebbo18	Lebbo	Indonesia	Island Southeast Asia	Y	Y	N	N	Mörseburg et al 2016
lebbo19	Lebbo	Indonesia	Island Southeast Asia	Y	Y	N	N	Mörseburg et al 2016
lebbo3	Lebbo	Indonesia	Island Southeast Asia	Y	Y	N	N	Mörseburg et al 2016
lebbo4	Lebbo	Indonesia	Island Southeast Asia	Y	Y	N	N	Mörseburg et al 2016
lebbo5	Lebbo	Indonesia	Island Southeast Asia	Y	Y	N	N	Mörseburg et al 2016
lebbo6	Lebbo	Indonesia	Island Southeast Asia	Y	Y	N	N	Mörseburg et al 2016
lebbo7	Lebbo	Indonesia	Island Southeast Asia	Y	Y	N	N	Mörseburg et al 2016
lebbo8	Lebbo	Indonesia	Island Southeast Asia	Y	Y	N	N	Mörseburg et al 2016
lebbo9	Lebbo	Indonesia	Island Southeast Asia	Y	Y	N	N	Mörseburg et al 2016
