# Supplementary material for: Genetic evidence of tri-genealogy hypothesis on the origin of ethnic minorities in Yunnan
Source: BMC Biol. 2022 Jul 21;20:166. doi: 10.1186/s12915-022-01367-3 (PMC9306206; doi:10.1186/s12915-022-01367-3)
Supplement: Supplementary file 4 — Additional file 4: Table S3. Demographic parameters of 2-population models with 95% CI estimated by dadi. Pairwise estimations among the populations in Global Panel C were performed using three given models constructed in dadi. [file 12915_2022_1367_MOESM4_ESM.xlsx]

## Sheet: Table S3 - model A
Pop1	Pop2	Log-likelihood	Theta	NA	N1	N2	T	Mis
ACH	DAI	-2939.09	2770.23	5940.26	2234.39	9182.79	6963.54	0.0670113
ACH	DEA	-2668.17	2763.77	6003.93	2351.14	1830.97	7098.18	0.068763
ACH	JIP	-2828.82	2711.6	5846.95	2427.91	2631.29	3916.89	0.0710793
ACH	HAN	-2984.82	2782.21	5872.48	2109.19	14067.6	5429.84	0.0688251
ACH	TBN	-2580.32	2697.05	5988.92	2526.74	2433.05	8220.35	0.0730868
DAI	DEA	-2526.29	2814.95	5852.34	9684.4	1609.88	5456.12	0.0815398
DAI	JIP	-2749.63	2807.92	5962.76	9479.41	2986.77	6929.51	0.0669644
DAI	HAN	-2802.37	2812.74	5841.72	9798.43	13158.8	5722.31	0.0659378
DAI	TBN	-2501.14	2787.12	6057.97	9447.74	1410.55	12088.9	0.0684741
DEA	JIP	-2569.71	2774.77	6031.05	1422.35	2295.11	6447.29	0.0686261
DEA	HAN	-2704.12	2834.15	5931.22	1601.62	13954.8	6304.18	0.0685234
DEA	TBN	-2315.83	2753.94	6129.97	1740.29	1477.65	10664	0.0715259
JIP	HAN	-2921.8	2753.69	5891.09	2367.21	14145.8	7808.82	0.068593
JIP	TBN	-2443.31	2713.08	5937.24	2695.25	1419.7	6690.68	0.0754855
HAN	TBN	-2536.84	2730.75	5953.78	13227.9	1599.55	10030.9	0.0731924
Parameters were estimated using the mutation rate of 2.5e-8 per generation per site and a generation time of 25 years.

## Sheet: Table S3 -model B
Pop1	Pop2	Log-likelihood	Theta	NA	N1	N2	m	T	Mis
ACH	DAI	-2948.6	2728.83	5940.08	2034.59	9251.79	0.0349286	8914.97	0.0670242
ACH	DEA	-2743.59	2737.42	6009.3	2247.84	1554.02	0.122946	6864.53	0.0687951
ACH	JIP	-2828.66	2711.65	5847.19	2419.9	2607.32	0.108551	3920.41	0.0710204
ACH	HAN	-3058.5	2718.88	5872.48	2108.66	14066.9	0.00878485	8382.51	0.068825
ACH	TBN	-2580.75	2696.82	5984.71	2538.98	1427.48	0.0307298	8229.92	0.073895
DAI	DEA	-2526.33	2814.89	5961.21	9722.97	1222.16	0.106249	5459.69	0.0685691
DAI	JIP	-2749.99	2807.48	5962.76	9479.54	2867.22	0.000817871	6948.82	0.0669644
DAI	HAN	-2802.82	2814.52	5841.67	9812.5	13161.3	0.560263	5781.11	0.0659374
DAI	TBN	-2500.94	2787.3	6055.92	9631.18	1501.22	0.0211847	12098.6	0.068574
DEA	JIP	-2570.08	2774.55	6034.89	1625.26	2042	0.00316815	6468.82	0.0685749
DEA	HAN	-2747.74	2784.44	5931.05	1614	13907.9	0.0201306	8772.58	0.0684872
DEA	TBN	-2316.39	2753.51	6133.26	1733.96	1491.83	0.0270769	10707.1	0.0707612
JIP	HAN	-2921.55	2754.26	5891.08	2672.91	14148.1	0.000162024	7779.52	0.0685938
JIP	TBN	-2444.38	2712.47	5934.68	2797.24	1469.48	0.331059	6714.92	0.0743761
HAN	TBN	-2561.78	2767.24	5947.38	13610.6	1769.07	2.58751e-06	8821.74	0.073207
Parameters were estimated using the mutation rate of 2.5e-8 per generation per site and a generation time of 25 years.

## Sheet: Table S3 -model C
Pop1	Pop2	Log-likelihood	Theta	NA	N1	N2	m1	m2	T	Mis
ACH	DAI	-2948.25	2729.36	5940.21	2035.3	9201.81	0.0128713	0.345522	8905.74	0.0670127
ACH	DEA	-2743.05	2738.09	6003.23	2750.24	1963.77	0.00947282	0.553302	6856.35	0.0687621
ACH	JIP	-2828.88	2711.54	5849.3	2439.61	2776.52	0.116283	0.149555	3926.09	0.0711791
ACH	HAN	-3058.14	2719.57	5872.48	3108.65	14067.3	0.0462517	0.405208	8397.07	0.0688246
ACH	TBN	-2580.86	2696.71	5988.55	2569.65	1470.27	0.562947	0.00753952	8289.73	0.0730507
DAI	DEA	-2526.25	2814.98	5958.31	9336.4	1409.93	0.0161431	0.18691	5458.01	0.0685879
DAI	JIP	-2749.98	2808.18	5962.76	9479.45	2986.78	0.0766623	0.0025885	6896.83	0.0669644
DAI	HAN	-2802.49	2813.95	5841.51	9815.2	13181.9	0.139364	0.137461	5699.74	0.0659382
DAI	TBN	-2500.87	2787.47	6057.78	9454.29	1436.12	0.0702653	0.0166133	12078.9	0.0684893
DEA	JIP	-2569.81	2774.76	6038.12	1982.61	2867.89	0.113366	0.0297966	6426.38	0.0685376
DEA	HAN	-2751.9	2774.58	5927.65	1637.26	14171.9	0.000272253	0.0119142	9909.8	0.068589
DEA	TBN	-2314.77	2754.75	6126.33	1713.26	1442.99	0.00829413	0.00244227	10592.7	0.0712153
JIP	HAN	-2924.01	2750.84	5891.08	2672.88	14146.4	0.0108446	0.824989	7968.88	0.0685929
JIP	TBN	-2443.74	2713.06	5941.58	2657.45	1417.16	0.351184	0.0589236	6652.26	0.0740014
HAN	TBN	-2567.91	2745.3	5956.71	13020.6	1522.63	0.170389	0.048062	8205.4	0.0731711
Parameters were estimated using the mutation rate of 2.5e-8 per generation per site and a generation time of 25 years.

## Sheet: Table S3 - model A 95% CI
Pop1	Pop2	NA		N1		N2		T		Mis
		Lower	Upper	Lower	Upper	Lower	Upper	Lower	Upper	Lower	Upper
ACH	DAI	4889.07	6097.69	1825.9	2518.83	8858.2	11230.3	6371.78	8169.58	0.0651244	0.0700533
ACH	DEA	5096.35	6634.98	2025.57	2666.08	1523.68	1974.36	6206.94	8706.97	0.0650496	0.0710243
ACH	JIP	4653.79	6330.06	2056.89	2592.43	2451.55	3142.99	3596.74	4183.98	0.0686531	0.0748979
ACH	HAN	5633.87	7269.42	1894.68	2368.88	12741.3	15898.1	4745.2	6075.4	0.0661901	0.0710277
ACH	TBN	5245.48	6910.68	2217.09	2616.71	2158.54	2686.23	7947.01	9921.34	0.0686297	0.0752978
DAI	DEA	5384.73	6331.53	8089.02	9977.33	1423.42	1737.23	4033.26	6493.96	0.078175	0.0841264
DAI	JIP	4846.38	6340.65	8233.19	10619.1	2833.51	3411.53	5523.26	7426.29	0.0644108	0.0699375
DAI	HAN	5466.79	7221.64	8753.02	11239.5	12320.2	16296.5	4613.69	6170.62	0.0641173	0.0700342
DAI	TBN	5046.95	6666.83	9043.56	10705.3	1369.09	1589.31	10557	12631.2	0.066177	0.0720193
DEA	JIP	4745.28	6366.84	1312.07	1675.01	2206.33	2693.35	5726.94	7543.15	0.0649508	0.0710661
DEA	HAN	5179.58	6310.43	1464.38	1779.34	13449.4	16938.2	6100.15	7769.08	0.0660636	0.0720166
DEA	TBN	5860.15	6840.47	1345.23	1786.93	1413.99	1746.34	9931.29	11654.8	0.0695518	0.074469
JIP	HAN	4755.75	6524.43	1968.8	2578.99	12390.1	16338.7	6588.94	8450.08	0.0647556	0.0715433
JIP	TBN	5519.86	6493.16	2289.82	2876.46	1141.9	1482.27	5964.92	7079.27	0.0731678	0.0785873
HAN	TBN	5623.52	7137.5	12297.9	15633.7	1419.98	1803.13	9401.2	10967.6	0.069408	0.0753477

## Sheet: Table S3 - model B 95% CI
Pop1	Pop2	NA		N1		N2		m		T		Mis
		Lower	Upper	Lower	Upper	Lower	Upper	Lower	Upper	Lower	Upper	Lower	Upper
ACH	DAI	4918.19	6255.07	1864.26	2297.14	7980.47	10625.3	0.033977	0.0359254	6809.05	9354.31	0.0638144	0.0699219
ACH	DEA	5138.59	6702.77	2115.08	2700.4	1271.19	1705.33	0.117993	0.128502	6480.33	8818.04	0.0667528	0.0726645
ACH	JIP	5061.6	6722.95	2074.9	2740.7	2462.13	3084.8	0.105599	0.111578	3411.4	4486.89	0.0664183	0.0729374
ACH	HAN	5462.05	6956.32	1747.49	2301.68	12554.4	16935.4	0.00853815	0.00915989	7869.29	10026.3	0.0656405	0.0716737
ACH	TBN	4653.53	6271.06	2356.38	2815.47	1175.66	1599.81	0.0297825	0.0323342	6820.04	8774.6	0.0703562	0.0774224
DAI	DEA	5440.62	6651.24	9045.98	10574.8	1142.1	1373.34	0.101341	0.109856	4345.69	6947.01	0.0640866	0.0704804
DAI	JIP	5438.49	6536.47	8892.73	10667.9	2578.76	3341.04	0.000785028	0.000854728	5458.68	7809.09	0.0632608	0.069005
DAI	HAN	5125.71	6962.88	8248.49	11066.2	11307	14680.9	0.541517	0.580071	4637.89	6296.85	0.063978	0.0683452
DAI	TBN	5198.54	6532.81	8805.96	10355.5	1384.94	1665.36	0.0202773	0.0218554	10766.1	12973.5	0.0659624	0.0711124
DEA	JIP	5148.21	6288.66	1483.25	1771.14	1773.72	2117.57	0.003053	0.00327618	6142.06	7921.79	0.0653169	0.0710199
DEA	HAN	5449.36	6658.79	1457.86	1920.38	13133.8	15887.5	0.0194793	0.0208335	7777.52	9809.54	0.0658066	0.0717946
DEA	TBN	5318.79	6439.01	1563.27	1846.02	1352.65	1544.72	0.0260012	0.0285497	8132.97	11038.8	0.0678853	0.0738292
JIP	HAN	5623.21	6919.58	2149.57	2911.96	12268	15903.3	0.000155933	0.00016718	6599.03	8405.08	0.0652415	0.0714357
JIP	TBN	4654.22	6248.71	2576.22	3123.97	1306.59	1651.22	0.32168	0.3496	5737.1	7271.98	0.0712672	0.0770741
HAN	TBN	5027.39	6435.55	12382.2	14685.3	1712.77	2101.66	2.52013e-06	4.73116e-05	8297.07	10177.6	0.0691908	0.0761499

## Sheet: Table S3 - model C 95% CI
Pop1	Pop2	NA		N1		N2		m1		m2		T		Mis
		Lower	Upper	Lower	Upper	Lower	Upper	Lower	Upper	Lower	Upper	Lower	Upper	Lower	Upper
ACH	DAI	4588.49	6157.43	1753.8	2245.31	7633.73	10597.1	0.0123893	0.0135922	0.335519	0.35595	6601.84	9291.48	0.0632327	0.0699218
ACH	DEA	4675.38	6228	2420.41	3092.14	1883.11	2295.08	0.00912269	0.00991492	0.532767	0.574769	6016.18	9016.43	0.0659793	0.071314
ACH	JIP	5274.1	6560.06	2025.6	2658.32	2393.5	3029.77	0.109713	0.121546	0.145061	0.154415	3433.81	4489.67	0.0690268	0.0732249
ACH	HAN	5332.95	7057.6	2628.78	3411.71	12383.7	15499.9	0.0438567	0.0477188	0.384841	0.419666	7744.87	10400.5	0.0658758	0.0722453
ACH	TBN	4801.52	6364.76	2342.19	2991.51	1387.72	1688.23	0.541609	0.58184	0.00712368	0.00787673	7567.22	9276.14	0.0707339	0.0755526
DAI	DEA	5186.28	6475.49	8522.33	11156.3	1215.84	1496.89	0.0154854	0.0168205	0.177779	0.194614	4226.35	6571.15	0.0656461	0.0709498
DAI	JIP	4977.22	6445.49	8661.53	10956.4	2831.2	3543.49	0.0733364	0.0806355	0.00244649	0.00268704	5708.4	7563.76	0.0637871	0.0694732
DAI	HAN	5725.2	7180.14	9275.93	11396.3	10814.4	14746.9	0.132065	0.144064	0.132686	0.145878	5108.03	6231.94	0.0634771	0.0681477
DAI	TBN	5197.23	6545.65	8680.39	11332.4	1333.81	1618.19	0.0677885	0.0721356	0.0161031	0.0171547	9782.17	12829.5	0.0645841	0.0706927
DEA	JIP	5427.19	6646.82	1638.12	2138.22	2496.42	3139.96	0.107318	0.117572	0.0284372	0.0308026	5999.56	8271.99	0.0647846	0.0713521
DEA	HAN	5266.6	6526.47	1564.8	1976.32	12449.5	15917.3	0.000255563	0.000281782	0.0111792	0.0123026	8227.44	10798.4	0.0661736	0.0723277
DEA	TBN	5659.36	7055.79	1327.43	1793.91	1330.63	1597.97	0.00797071	0.00865423	0.00232745	0.00253306	9143.09	12003.5	0.0689662	0.0752496
JIP	HAN	5152.69	6705.42	2137.1	2813.04	12366.8	15939	0.010498	0.0114176	0.79062	0.856313	5864.19	8464.96	0.0663609	0.0733711
JIP	TBN	5371.87	6155.2	2366.74	3010.22	1161.35	1527.55	0.332745	0.361147	0.056504	0.0606888	5916.83	7188.61	0.0698807	0.0761827
HAN	TBN	5514.07	6569.68	12195.3	15031.3	1401.75	1725.24	0.163779	0.177472	0.0463773	0.0502343	7941.76	10926.8	0.0697359	0.0768511
