# Supplementary material for: Genetic evidence of tri-genealogy hypothesis on the origin of ethnic minorities in Yunnan
Source: BMC Biol. 2022 Jul 21;20:166. doi: 10.1186/s12915-022-01367-3 (PMC9306206; doi:10.1186/s12915-022-01367-3)
Supplement: Supplementary file 5 — Additional file 5: Table S4. Topology test for demography model using 3-population models in dadi. [file 12915_2022_1367_MOESM5_ESM.xlsx]

## Sheet: Table S4 - 3-population tests
Tree Topology - pop1, (pop2, pop3)	Log-likelihood	Theta	T1	T2	NA	NB	N1	N2	N3	Mis
Setp1 - Topology Test for TBN (TBN is fixed)
ACH, (DAI, TBN)	-3931.79	2700.7	14518.3	10935.4	6040.34	9307.58	10186.6	12619.3	9156.97	0.0620585
DAI, (ACH, TBN)	-3187.1	2557.3	14112.4	7856.6	5732.85	8874.45	14130.7	9040.12	9286.86	0.0748941
TBN, (ACH, DAI)	-3177.33	2592.45	14481.8	7627.52	5808.23	9034.54	1083.83	9106.99	11377	0.0715313
ACH, (DEA, TBN)	-3554.46	2692.43	15701.1	8811.79	5773.43	9308.09	10266.1	7321.37	9848.95	0.0725107
DEA, (ACH, TBN)	-3304.47	2637.86	15816	6652.19	5656.41	9134.49	10804.7	10958.4	11193.9	0.0722932
TBN, (ACH, DEA)	-3265.41	2591.46	16683.7	6136.03	5556.91	8922.17	12175.5	9312.34	8399.24	0.0680939
ACH, (JIP, TBN)	-3198.44	2565.85	13649.6	7056.45	5501.99	8903.55	10997.3	9667.91	9540.65	0.0762046
JIP, (ACH, TBN)	-3137.69	2712.19	13578.5	7764.47	5815.79	9391.51	9982.69	9834.61	9390.77	0.0685202
TBN, (ACH, JIP)	-3113.74	2679.86	13979.4	3877.23	5746.47	9373.57	10305	9172.57	9888.5	0.0698958
ACH, (HAN, TBN)	-3892.53	2540.8	14995.1	9922.29	5946.66	8879.63	9860.22	14858.1	9289.86	0.0720456
HAN, (ACH, TBN)	-3158	2680.17	14442.5	7047.86	6245.51	8797.65	20870.3	8963.76	9091.47	0.0757515
TBN, (ACH, HAN)	-3143.43	2610.69	14334	5915.04	6096.53	9016.78	9977.19	9379.35	14233.7	0.0730238
DAI, (DEA, TBN)	-3211.08	2636.36	17284.4	7919.24	5902.38	9133.97	19009.1	8251.37	9638.59	0.069657
DEA, (DAI, TBN)	-3822.34	2720.83	17067.3	9956.78	6083.51	9371.57	9569.77	14509.8	9137.24	0.0822945
TBN, (DAI, DEA)	-3195.71	2493.12	17018.4	5736.61	5595.24	9557.19	9827.02	15777.2	8839.5	0.0723528
DAI, (JIP, TBN)	-3254.25	2595.05	16001.3	6217.43	5813.79	8989.84	17925.5	9401.89	92049.4	0.0614101
JIP, (DAI, TBN)	-3967.49	2739.08	16517.1	9803.86	6122.64	9605.58	11485.2	12332.9	9522.14	0.0708759
TBN, (DAI, JIP)	-3221.96	2619.76	16213.3	6108.8	5866.78	9020.73	12657.8	14728.2	9581.8	0.064238
DAI, (HAN, TBN)	-3870.03	2559.88	15090.9	8642.91	6236.75	9547.89	16136.1	16909.7	12925.9	0.0700925
HAN, (DAI, TBN)	-3633.68	2744.53	14753.8	8728.26	6632.71	9454.89	25425.5	16547.6	11369.6	0.0752494
TBN, (DAI, HAN)	-3567.78	2548	14881.5	5920.06	6211.28	9977.68	12649.8	14252.7	14859	0.0649182
DEA, (JIP, TBN)	-3313.64	2643.21	15864	6784.74	5667.87	8848.91	12638.2	11600.8	10003	0.067949
JIP, (DEA, TBN)	-3895.98	2573.17	16130.9	8742.53	5517.69	8720.09	9702.42	8836.9	9411.28	0.0683533
TBN, (DEA, JIP)	-3308.53	2621.69	16932.3	6769.46	5621.74	8942.8	10504.3	8890.72	9642.37	0.0677886
DEA, (HAN, TBN)	-4043.51	2646.81	16317.6	9046.81	6173.97	9385.35	9610.03	17175	9340.78	0.0662338
HAN, (DEA, TBN)	-3604.93	2766.32	15587.4	8192.56	6430.25	9025.83	32638.1	9622.94	11003.6	0.0765387
TBN, (DEA, HAN)	-3472.62	2677.83	15971.7	7052.95	6240.49	9302.28	14447.6	9453.09	14587.6	0.0628733
JIP, (HAN, TBN)	-3949.08	2702.19	14183.2	9787.67	6292.72	9366.86	11513.4	14842.1	9484.59	0.0772153
HAN, (JIP, TBN)	-3352.99	2595.14	14708.3	7016	6312.38	8979.43	36856.3	14541.8	15029.4	0.0700837
TBN, (JIP, HAN)	-3318.03	2609.3	14550.9	6802.11	6342.74	9107.79	8941.65	8329.06	13024.7	0.0777838
Setp2 - Topology Test for ACH and JIP (ACH and JIP are fixed)
DAI, (ACH, JIP)	-3300.96	2685.64	15587.8	3445.6	5758.86	13386.4	15549.6	9244.54	11592.3	0.0756411
ACH, (DAI, JIP)	-3748.22	2565.96	16701	6747.77	5502.24	8982	9726.24	15241.1	9051.03	0.080401
JIP, (DAI, ACH)	-3874.11	2690.84	16831	6430.09	5770.01	9912.18	13346.1	15773.8	9352.97	0.0640421
DEA, (ACH, JIP)	-3211.04	2445.79	14163.4	4274.26	5244.54	8422.12	8506.97	8697.26	9643.88	0.0682607
ACH, (DEA, JIP)	-3883.14	2582.58	14210.2	6293.14	5537.88	8945.96	9152.61	8896.29	8693.86	0.0709108
JIP, (DEA, ACH)	-3911.35	2728.78	14800.8	6998.22	5851.36	9536.69	8561.43	8094.27	9431.35	0.0712229
HAN, (ACH, JIP)	-3441	2694.87	14695.2	4018.91	5778.66	9399.59	19482.6	10654	9709.49	0.0644346
ACH, (HAN, JIP)	-4131.66	2507.58	14085.7	6261.16	5377.05	8641.6	13169.2	14465.3	8670.61	0.0672838
JIP, (HAN, ACH)	-3864.48	2563.98	14541.3	5857	5497.99	8868.42	13889.8	14568.6	8159.92	0.0639946
Setp3 - Topology Test for DAI, DEA, and HAN
DAI, (DEA, HAN)	-3776.36	2764.36	13633.8	3326.6	5927.67	9720.94	18670.1	11774.1	14840.8	0.0752622
DEA, (DAI, HAN)	-3657.5	2690.72	17343.1	7266.77	5769.77	9286	11332.3	11793.9	9842.13	0.0784943
HAN, (DAI, DEA)	-3556.15	2669.2	17189.5	6167.71	5723.61	9311.7	15364.2	15293.9	10709.2	0.0768898
Parameters were estimated using the mutation rate of 2.5e-8 per generation per site and a generation time of 25 years.
T1: Timing of the earliest split within the three populations
T2: Timing of the second split within the pop2 and pop3 after the earliest split
NA: Ancestral effective population size
NB: Effective population size of the ancetor of pop2 and pop3
N1: Effective population size of pop1 (outgroup)
N2: Effective population size of pop2
N3: Effective population size of pop3
