# Supplementary material for: Genetic evidence of tri-genealogy hypothesis on the origin of ethnic minorities in Yunnan
Source: BMC Biol. 2022 Jul 21;20:166. doi: 10.1186/s12915-022-01367-3 (PMC9306206; doi:10.1186/s12915-022-01367-3)
Supplement: Supplementary file 6 — Additional file 6: Table S7. List of loss-of-function (LOF) novel variants of M.Yunnan.West populations. LOF novel variants for each M.Yunnan.West were defined as a variant with a high impact classification or a missense variant whose SIFT score is lower than 0.05 and PholyPhen score is higher than 0.446. [file 12915_2022_1367_MOESM6_ESM.xlsx]

## Sheet: Table S7 - ACH
Location	Gene	Consequence	SIFT	PolyPhen
chr1:100949931	CDC14A	missense variant	deleterious(0.03)	possibly damaging(0.494)
chr1:108786383	NBPF4	start lost	-	-
chr1:114682299	SYT6	missense variant	deleterious(0.0)	probably damaging(0.944)
chr1:118475949	WDR3	missense variant	deleterious(0.0)	probably damaging(0.996)
chr1:11848399	C1orf167	stop gained	-	-
chr1:119467282	TBX15	missense variant	deleterious(0.0)	probably damaging(1.0)
chr1:120458114	NOTCH2	missense variant	deleterious(0.01)	probably damaging(0.998)
chr1:150463981	TARS2	missense variant	deleterious(0.0)	probably damaging(0.998)
chr1:151138666	SCNM1	missense variant	deleterious(0.0)	probably damaging(0.999)
chr1:151337498	SELENBP1	missense variant	deleterious(0.0)	probably damaging(1.0)
chr1:153234332	LOR	stop gained	-	-
chr1:155100505	EFNA1	missense variant	deleterious(0.02)	possibly damaging(0.729)
chr1:156551758	TTC24	missense variant	deleterious(0.01)	possibly damaging(0.75)
chr1:161696653	FCRLB	missense variant	deleterious(0.03)	probably damaging(0.992)
chr1:161989956	OLFML2B	missense variant	deleterious(0.0)	possibly damaging(0.798)
chr1:166987120	MAEL	missense variant	deleterious(0.0)	probably damaging(0.999)
chr1:16736117	SPATA21	missense variant	deleterious(0.0)	possibly damaging(0.466)
chr1:181685254	CACNA1E	missense variant	deleterious(0.02)	probably damaging(0.964)
chr1:183096514	LAMC1	missense variant	deleterious(0.01)	possibly damaging(0.665)
chr1:20640880	VWA5B1	missense variant	deleterious(0.0)	probably damaging(0.999)
chr1:207195405	C1orf116	missense variant	deleterious(0.0)	probably damaging(0.961)
chr1:228495072	OBSCN	missense variant	deleterious(0.0)	probably damaging(1.0)
chr1:235420521	ARID4B	missense variant	deleterious(0.03)	probably damaging(0.955)
chr1:236046485	LYST	splice donor variant	-	-
chr1:237969507	RYR2	missense variant	deleterious(0.01)	probably damaging(0.994)
chr1:241798998	CHML	missense variant	deleterious(0.0)	probably damaging(0.998)
chr1:248756861	OR2T10	missense variant	deleterious(0.0)	probably damaging(0.996)
chr1:27432504	SLC9A1	missense variant	deleterious(0.01)	probably damaging(0.978)
chr1:31189019	MATN1	missense variant	deleterious(0.0)	probably damaging(1.0)
chr1:31898668	SERINC2	missense variant	deleterious(0.0)	probably damaging(0.997)
chr1:34329857	HMGB4	missense variant	deleterious(0.02)	possibly damaging(0.63)
chr1:47748070	STIL	missense variant	deleterious(0.0)	probably damaging(1.0)
chr1:57481077	DAB1	missense variant	deleterious(0.0)	possibly damaging(0.662)
chr1:59812027	FGGY	missense variant	deleterious(0.0)	possibly damaging(0.636)
chr1:60491124	C1orf87	missense variant	deleterious(0.0)	probably damaging(0.996)
chr1:62718750	KANK4	missense variant	deleterious(0.0)	possibly damaging(0.517)
chr1:75009604	TNNI3K	missense variant	deleterious(0.0)	probably damaging(0.996)
chr1:874753	SAMD11	missense variant	deleterious(0.0)	probably damaging(0.944)
chr1:92178048	TGFBR3	missense variant	deleterious(0.01)	probably damaging(1.0)
chr1:989205	AGRN	missense variant	deleterious(0.0)	probably damaging(1.0)
chr2:108488037	RGPD4	stop gained	-	-
chr2:108499134	RGPD4	missense variant	deleterious(0.0)	probably damaging(0.931)
chr2:113416648	SLC20A1	missense variant	deleterious(0.04)	possibly damaging(0.617)
chr2:131128479	PTPN18	missense variant	deleterious(0.01)	possibly damaging(0.596)
chr2:132914640	ANKRD30BL	missense variant	deleterious(0.0)	probably damaging(0.999)
chr2:133540569	NCKAP5	missense variant	deleterious(0.0)	probably damaging(0.997)
chr2:136107708	ZRANB3	missense variant	deleterious(0.0)	probably damaging(0.988)
chr2:136615487	MCM6	missense variant	deleterious(0.01)	probably damaging(0.91)
chr2:15506802	NBAS	missense variant	deleterious(0.0)	probably damaging(0.92)
chr2:170103915	LRP2	missense variant	deleterious(0.01)	probably damaging(0.998)
chr2:171573112	SP5	missense variant	deleterious(0.01)	probably damaging(0.94)
chr2:175264746	SCRN3	missense variant	deleterious(0.03)	possibly damaging(0.783)
chr2:179647568	TTN	missense variant	deleterious(0.03)	probably damaging(0.991)
chr2:186667342	FSIP2	missense variant	deleterious(0.01)	probably damaging(0.921)
chr2:188332630	TFPI	missense variant	deleterious(0.02)	probably damaging(0.985)
chr2:219529484	RNF25	missense variant	deleterious(0.0)	probably damaging(0.965)
chr2:220370441	GMPPA	missense variant	deleterious(0.01)	possibly damaging(0.811)
chr2:29419718	ALK	missense variant	deleterious(0.0)	probably damaging(1.0)
chr2:37311668	GPATCH11	missense variant	deleterious(0.0)	possibly damaging(0.617)
chr2:46986132	SOCS5	missense variant	deleterious(0.02)	probably damaging(0.993)
chr2:54483288	TSPYL6	start lost	-	-
chr2:74594528	DCTN1	missense variant	deleterious(0.0)	probably damaging(0.999)
chr2:9000777	MBOAT2	missense variant	deleterious(0.03)	probably damaging(0.951)
chr2:97464863	CNNM4	missense variant	deleterious(0.0)	probably damaging(0.998)
chr2:98263571	COX5B	missense variant	deleterious(0.0)	probably damaging(0.932)
chr2:98354304	ZAP70	missense variant	deleterious(0.0)	probably damaging(1.0)
chr3:111264005	CD96	stop gained	-	-
chr3:112324282	CCDC80	missense variant	deleterious(0.0)	possibly damaging(0.593)
chr3:113046666	WDR52	missense variant	deleterious(0.0)	possibly damaging(0.739)
chr3:121435768	GOLGB1	stop gained	-	-
chr3:122078761	CCDC58	missense variant	deleterious(0.0)	probably damaging(0.99)
chr3:12858086	CAND2	missense variant	deleterious(0.0)	probably damaging(0.996)
chr3:130140181	COL6A5	missense variant	deleterious(0.02)	probably damaging(0.988)
chr3:132179142	DNAJC13	missense variant	deleterious(0.01)	probably damaging(0.991)
chr3:151107905	MED12L	missense variant	deleterious(0.02)	probably damaging(0.987)
chr3:183754608	HTR3D	missense variant	deleterious(0.0)	probably damaging(1.0)
chr3:184033637	EIF4G1	missense variant	deleterious(0.0)	probably damaging(0.999)
chr3:195474229	MUC4	missense variant	deleterious(0.0)	possibly damaging(0.791)
chr3:48719522	NCKIPSD	missense variant	deleterious(0.0)	probably damaging(0.998)
chr3:50471802	CACNA2D2	missense variant	deleterious(0.0)	probably damaging(0.997)
chr3:53213614	PRKCD	missense variant	deleterious(0.0)	probably damaging(0.993)
chr3:53883822	IL17RB	missense variant	deleterious(0.0)	probably damaging(0.96)
chr3:58110062	FLNB	missense variant	deleterious(0.0)	probably damaging(0.986)
chr3:9934759	JAGN1	missense variant	deleterious(0.0)	probably damaging(0.99)
chr3:9934760	JAGN1	missense variant	deleterious(0.0)	probably damaging(0.996)
chr4:100057792	ADH4	missense variant	deleterious(0.0)	probably damaging(1.0)
chr4:110650887	PLA2G12A	stop gained	-	-
chr4:128564905	INTU	stop gained	-	-
chr4:140812055	MAML3	missense variant	deleterious(0.0)	probably damaging(1.0)
chr4:151770608	LRBA	missense variant	deleterious(0.0)	probably damaging(0.999)
chr4:156784759	ASIC5	missense variant	deleterious(0.02)	possibly damaging(0.774)
chr4:170322962	NEK1	missense variant	deleterious(0.0)	probably damaging(0.999)
chr4:4419099	NSG1	missense variant	deleterious(0.04)	possibly damaging(0.785)
chr4:49005974	CWH43	missense variant	deleterious(0.0)	probably damaging(0.999)
chr4:70799946	CSN1S1	missense variant	deleterious(0.02)	possibly damaging(0.652)
chr4:87684012	PTPN13	stop gained	-	-
chr4:89602377	HERC3	missense variant	deleterious(0.0)	probably damaging(1.0)
chr5:121786649	SNCAIP	missense variant	deleterious(0.03)	probably damaging(0.999)
chr5:141233621	PCDH1	missense variant	deleterious(0.0)	possibly damaging(0.885)
chr5:149769459	TCOF1	missense variant	deleterious(0.02)	possibly damaging(0.613)
chr5:151775042	NMUR2	missense variant	deleterious(0.01)	probably damaging(0.998)
chr5:157065304	SOX30	missense variant	deleterious(0.02)	probably damaging(0.999)
chr5:179146713	CANX	missense variant	deleterious(0.0)	probably damaging(0.994)
chr5:180632011	TRIM7	missense variant	deleterious(0.01)	probably damaging(0.996)
chr5:33561164	ADAMTS12	missense variant	deleterious(0.0)	probably damaging(0.999)
chr5:35628611	SPEF2	missense variant	deleterious(0.0)	probably damaging(0.994)
chr5:37158423	C5orf42	missense variant	deleterious(0.0)	possibly damaging(0.67)
chr5:66084546	MAST4	missense variant	deleterious(0.0)	probably damaging(0.951)
chr5:81460218	ATG10	missense variant	deleterious(0.02)	possibly damaging(0.709)
chr5:90001381	GPR98	stop gained	-	-
chr6:135621665	AHI1	missense variant	deleterious(0.02)	possibly damaging(0.883)
chr6:152529154	SYNE1	missense variant	deleterious(0.04)	possibly damaging(0.724)
chr6:35444149	TEAD3	missense variant	deleterious(0.0)	probably damaging(0.999)
chr6:35466202	TULP1	stop gained	-	-
chr6:36099079	MAPK13	missense variant	deleterious(0.0)	probably damaging(0.998)
chr6:53976325	MLIP	missense variant	deleterious(0.01)	possibly damaging(0.854)
chr6:70071189	BAI3	missense variant	deleterious(0.0)	possibly damaging(0.732)
chr6:74513012	CD109	missense variant	deleterious(0.02)	probably damaging(0.971)
chr6:75834963	COL12A1	missense variant	deleterious(0.0)	probably damaging(0.993)
chr6:84061844	ME1	missense variant	deleterious(0.0)	probably damaging(0.963)
chr7:100253059	ACTL6B	missense variant	deleterious(0.01)	probably damaging(0.954)
chr7:100656145	MUC12	missense variant	deleterious(0.0)	possibly damaging(0.883)
chr7:115580705	TFEC	missense variant	deleterious(0.0)	probably damaging(0.971)
chr7:120655741	CPED1	missense variant	deleterious(0.04)	probably damaging(0.997)
chr7:134253046	AKR1B15	missense variant	deleterious(0.01)	probably damaging(0.967)
chr7:138591688	KIAA1549	missense variant	deleterious(0.0)	probably damaging(0.989)
chr7:140058511	SLC37A3	stop lost	-	-
chr7:141490810	TAS2R5	missense variant	deleterious(0.0)	probably damaging(0.998)
chr7:150557615	AOC1	missense variant	deleterious(0.01)	possibly damaging(0.736)
chr7:150749100	ASIC3	missense variant	deleterious(0.0)	probably damaging(0.991)
chr7:151106515	WDR86	missense variant	deleterious(0.02)	possibly damaging(0.867)
chr7:1590482	TMEM184A	missense variant	deleterious(0.0)	probably damaging(1.0)
chr7:2626004	IQCE	missense variant	deleterious(0.0)	possibly damaging(0.693)
chr7:40134425	CDK13	missense variant	deleterious(0.0)	probably damaging(0.995)
chr7:48259104	ABCA13	splice donor variant	-	-
chr7:48269511	ABCA13	stop gained	-	-
chr7:51132975	COBL	missense variant	deleterious(0.0)	possibly damaging(0.887)
chr7:55910693	SEPT14	missense variant	deleterious(0.0)	probably damaging(1.0)
chr7:65617217	CRCP	missense variant	deleterious(0.0)	probably damaging(0.987)
chr7:74211474	GTF2IRD2	missense variant	deleterious(0.0)	probably damaging(0.986)
chr7:80439992	SEMA3C	missense variant	deleterious(0.01)	probably damaging(0.95)
chr7:83032068	SEMA3E	missense variant	deleterious(0.0)	possibly damaging(0.721)
chr7:87465654	SLC25A40	missense variant	deleterious(0.0)	probably damaging(0.998)
chr7:87778330	ADAM22	missense variant	deleterious(0.0)	probably damaging(0.971)
chr7:90747490	CDK14	missense variant	deleterious(0.0)	possibly damaging(0.888)
chr7:92763738	SAMD9L	stop gained	-	-
chr7:94057748	COL1A2	missense variant	deleterious(0.04)	probably damaging(0.998)
chr7:94540042	PPP1R9A	missense variant	deleterious(0.0)	probably damaging(0.995)
chr7:95125239	ASB4	missense variant	deleterious(0.01)	possibly damaging(0.894)
chr7:99808708	STAG3	missense variant	deleterious(0.0)	possibly damaging(0.804)
chr8:10396069	PRSS55	missense variant	deleterious(0.02)	probably damaging(0.985)
chr8:134271456	NDRG1	missense variant	deleterious(0.0)	probably damaging(0.999)
chr8:139255189	FAM135B	missense variant	deleterious(0.0)	probably damaging(0.946)
chr8:141572725	AGO2	stop gained	-	-
chr8:144885905	SCRIB	missense variant	deleterious(0.0)	probably damaging(0.984)
chr8:17541905	MTUS1	stop gained	-	-
chr8:18725375	PSD3	missense variant	deleterious(0.02)	possibly damaging(0.561)
chr8:23147936	R3HCC1	missense variant	deleterious(0.01)	possibly damaging(0.801)
chr8:28047214	ELP3	missense variant	deleterious(0.0)	probably damaging(0.97)
chr8:2910053	CSMD1	stop gained	-	-
chr8:37688386	GPR124	stop gained	-	-
chr8:86244729	CA1	missense variant	deleterious(0.0)	probably damaging(0.966)
chr8:87540832	CPNE3	missense variant	deleterious(0.0)	probably damaging(0.998)
chr8:95709135	ESRP1	missense variant	deleterious(0.0)	probably damaging(0.999)
chr8:9912132	MSRA	missense variant	deleterious(0.01)	possibly damaging(0.788)
chr9:103348435	MURC	missense variant	deleterious(0.03)	possibly damaging(0.71)
chr9:112898673	AKAP2	missense variant	deleterious(0.0)	probably damaging(0.996)
chr9:121929721	BRINP1	missense variant	deleterious(0.02)	possibly damaging(0.673)
chr9:123272	CBWD1	stop gained	-	-
chr9:125330217	OR1L8	stop gained	-	-
chr9:128069804	GAPVD1	missense variant	deleterious(0.0)	probably damaging(0.985)
chr9:131088119	COQ4	missense variant	deleterious(0.0)	probably damaging(1.0)
chr9:135171364	SETX	missense variant	deleterious(0.0)	probably damaging(1.0)
chr9:135171365	SETX	missense variant	deleterious(0.04)	probably damaging(0.93)
chr9:139752476	MAMDC4	missense variant	deleterious(0.0)	probably damaging(0.987)
chr9:140120461	C9orf169	missense variant	deleterious(0.0)	possibly damaging(0.886)
chr9:140473108	DPH7	missense variant	deleterious(0.02)	possibly damaging(0.468)
chr9:20946788	FOCAD	missense variant	deleterious(0.01)	probably damaging(0.992)
chr9:27212885	TEK	missense variant	deleterious(0.0)	probably damaging(0.988)
chr9:32630303	TAF1L	missense variant	deleterious(0.04)	probably damaging(0.986)
chr9:33536889	ANKRD18B	missense variant	deleterious(0.0)	possibly damaging(0.906)
chr9:35101754	STOML2	missense variant	deleterious(0.01)	probably damaging(0.987)
chr9:35562468	FAM166B	stop gained	-	-
chr9:35662655	ARHGEF39	missense variant	deleterious(0.01)	probably damaging(0.997)
chr9:37489333	POLR1E	missense variant	deleterious(0.0)	possibly damaging(0.791)
chr9:5064972	JAK2	stop gained	-	-
chr9:5064973	JAK2	missense variant	deleterious(0.03)	possibly damaging(0.63)
chr9:7011743	KDM4C	missense variant	deleterious(0.0)	probably damaging(0.999)
chr9:74313049	TMEM2	missense variant	deleterious(0.0)	probably damaging(1.0)
chr9:86004551	FRMD3	missense variant	deleterious(0.0)	probably damaging(0.999)
chr9:86281333	UBQLN1	missense variant	deleterious(0.02)	probably damaging(0.998)
chr10:116889246	ATRNL1	missense variant	deleterious(0.04)	probably damaging(0.962)
chr10:26414443	MYO3A	missense variant	deleterious(0.04)	probably damaging(0.992)
chr10:5247793	AKR1C4	stop gained	-	-
chr10:60553244	BICC1	missense variant	deleterious(0.01)	probably damaging(0.998)
chr10:73475799	C10orf105	missense variant	deleterious(0.0)	probably damaging(0.999)
chr10:75551886	ZSWIM8	missense variant	deleterious(0.03)	possibly damaging(0.872)
chr10:76868869	DUSP13	missense variant	deleterious(0.01)	possibly damaging(0.733)
chr10:94454415	HHEX	missense variant	deleterious(0.04)	possibly damaging(0.9)
chr10:98742576	C10orf12	missense variant	deleterious(0.0)	possibly damaging(0.789)
chr11:108544224	DDX10	missense variant	deleterious(0.02)	possibly damaging(0.448)
chr11:133712438	SPATA19	missense variant	deleterious(0.01)	probably damaging(0.991)
chr11:133790331	IGSF9B	missense variant	deleterious(0.0)	probably damaging(0.997)
chr11:3724119	NUP98	missense variant	deleterious(0.0)	possibly damaging(0.783)
chr11:64889227	FAU	missense variant	deleterious(0.0)	possibly damaging(0.788)
chr11:65154559	FRMD8	missense variant	deleterious(0.0)	probably damaging(0.954)
chr11:67051206	ADRBK1	missense variant	deleterious(0.02)	possibly damaging(0.744)
chr11:71817117	LRTOMT	missense variant	deleterious(0.0)	possibly damaging(0.631)
chr11:73850873	C2CD3	missense variant	deleterious(0.0)	probably damaging(0.994)
chr11:74414535	CHRDL2	missense variant	deleterious(0.01)	possibly damaging(0.791)
chr11:74554946	XRRA1	missense variant	deleterious(0.01)	probably damaging(0.974)
chr11:824058	PNPLA2	missense variant	deleterious(0.0)	probably damaging(0.933)
chr11:88029355	CTSC	stop gained	-	-
chr12:113405369	OAS3	missense variant	deleterious(0.0)	probably damaging(0.994)
chr12:113618824	DDX54	missense variant	deleterious(0.01)	possibly damaging(0.9)
chr12:114377927	RBM19	missense variant	deleterious(0.0)	probably damaging(0.989)
chr12:115109689	TBX3	missense variant	deleterious(0.0)	probably damaging(0.998)
chr12:121622279	P2RX7	missense variant	deleterious(0.04)	probably damaging(0.997)
chr12:123086129	KNTC1	missense variant	deleterious(0.0)	possibly damaging(0.503)
chr12:12397546	LRP6	missense variant	deleterious(0.01)	probably damaging(0.993)
chr12:132426103	PUS1	missense variant	deleterious(0.0)	probably damaging(0.968)
chr12:29542554	OVCH1-AS1	missense variant	deleterious(0.0)	possibly damaging(0.773)
chr12:49075388	KANSL2	missense variant	deleterious(0.0)	probably damaging(0.998)
chr12:49359988	WNT10B	missense variant	deleterious(0.01)	probably damaging(0.988)
chr12:49483770	DHH	missense variant	deleterious(0.02)	possibly damaging(0.733)
chr12:49717447	TROAP	missense variant	deleterious(0.0)	probably damaging(0.993)
chr12:50026875	PRPF40B	missense variant	deleterious(0.03)	probably damaging(0.998)
chr12:50367047	AQP6	missense variant	deleterious(0.0)	possibly damaging(0.643)
chr12:58089750	OS9	missense variant	deleterious(0.01)	probably damaging(0.996)
chr12:94975824	TMCC3	missense variant	deleterious(0.0)	probably damaging(1.0)
chr13:52330523	WDFY2	missense variant	deleterious(0.01)	probably damaging(0.995)
chr13:61041445	TDRD3	missense variant	deleterious(0.02)	possibly damaging(0.62)
chr13:96264411	DZIP1	missense variant	deleterious(0.04)	possibly damaging(0.698)
chr14:104645042	KIF26A	missense variant	deleterious(0.0)	possibly damaging(0.855)
chr14:20216466	OR4Q3	missense variant	deleterious(0.0)	possibly damaging(0.687)
chr14:23816011	SLC22A17	missense variant	deleterious(0.0)	probably damaging(0.983)
chr14:31828143	HEATR5A	missense variant	deleterious(0.01)	possibly damaging(0.535)
chr14:38724858	CLEC14A	stop gained	-	-
chr14:56105929	KTN1	missense variant	deleterious(0.03)	probably damaging(0.994)
chr14:69521508	DCAF5	missense variant	deleterious(0.0)	probably damaging(0.997)
chr14:91739141	CCDC88C	missense variant	deleterious(0.01)	probably damaging(0.966)
chr14:93760260	BTBD7	missense variant	deleterious(0.0)	probably damaging(0.999)
chr14:94088858	UNC79	missense variant	deleterious(0.0)	probably damaging(0.99)
chr14:96707285	BDKRB2	missense variant	deleterious(0.0)	probably damaging(0.988)
chr15:29346842	APBA2	missense variant	deleterious(0.01)	possibly damaging(0.644)
chr15:34016376	RYR3	missense variant	deleterious(0.01)	probably damaging(0.998)
chr15:34393811	EMC7	missense variant	deleterious(0.0)	probably damaging(0.993)
chr15:34393812	EMC7	missense variant	deleterious(0.0)	probably damaging(0.927)
chr15:42373319	PLA2G4D	missense variant	deleterious(0.0)	possibly damaging(0.902)
chr15:43813666	MAP1A	missense variant	deleterious(0.01)	probably damaging(0.998)
chr15:50836821	USP50	missense variant	deleterious(0.0)	probably damaging(0.99)
chr15:51507312	CYP19A1	missense variant	deleterious(0.03)	possibly damaging(0.741)
chr15:51689739	GLDN	missense variant	deleterious(0.0)	probably damaging(1.0)
chr15:63908736	HERC1	missense variant	deleterious(0.02)	probably damaging(0.998)
chr15:64791689	ZNF609	missense variant	deleterious(0.0)	probably damaging(0.999)
chr15:75013084	CYP1A1	missense variant	deleterious(0.0)	probably damaging(1.0)
chr15:78917585	CHRNB4	missense variant	deleterious(0.0)	probably damaging(1.0)
chr15:81648844	TMC3	missense variant	deleterious(0.02)	probably damaging(0.998)
chr15:86123271	AKAP13	missense variant	deleterious(0.01)	possibly damaging(0.855)
chr15:90800475	TTLL13	missense variant	deleterious(0.0)	probably damaging(0.998)
chr15:95013586	MCTP2	missense variant	deleterious(0.0)	probably damaging(0.977)
chr16:11940673	RSL1D1	stop gained	-	-
chr16:16282832	ABCC6	splice acceptor variant	-	-
chr16:1837788	NUBP2	missense variant	deleterious(0.0)	probably damaging(0.998)
chr16:20448634	ACSM5	missense variant	deleterious(0.0)	probably damaging(1.0)
chr16:30516722	ITGAL	missense variant	deleterious(0.0)	probably damaging(0.997)
chr16:31091237	ZNF646	missense variant	deleterious(0.0)	possibly damaging(0.78)
chr16:48130727	ABCC12	missense variant	deleterious(0.01)	possibly damaging(0.902)
chr16:53503918	RBL2	missense variant	deleterious(0.0)	possibly damaging(0.569)
chr16:67199504	HSF4	missense variant	deleterious(0.0)	probably damaging(0.996)
chr16:686169	C16orf13	missense variant	deleterious(0.0)	probably damaging(1.0)
chr16:737270	WDR24	missense variant	deleterious(0.0)	probably damaging(0.966)
chr16:81193300	PKD1L2	missense variant	deleterious(0.01)	possibly damaging(0.526)
chr16:818406	MSLN	missense variant	deleterious(0.0)	probably damaging(0.998)
chr17:10219236	MYH13	missense variant	deleterious(0.01)	possibly damaging(0.772)
chr17:10436911	MYH2	missense variant	deleterious(0.03)	probably damaging(1.0)
chr17:1940172	DPH1	missense variant	deleterious(0.0)	probably damaging(0.972)
chr17:2279551	SGSM2	missense variant	deleterious(0.0)	probably damaging(0.993)
chr17:33459462	NLE1	missense variant	deleterious(0.0)	probably damaging(0.991)
chr17:33806270	SLFN12L	missense variant	deleterious(0.03)	probably damaging(0.971)
chr17:3489164	TRPV1	stop gained	-	-
chr17:39919429	JUP	missense variant	deleterious(0.0)	probably damaging(0.983)
chr17:41244066	BRCA1	missense variant	deleterious(0.01)	probably damaging(0.926)
chr17:41256951	BRCA1	missense variant	deleterious(0.0)	probably damaging(0.998)
chr17:42392644	RUNDC3A	missense variant	deleterious(0.01)	possibly damaging(0.858)
chr17:4351485	SPNS3	missense variant	deleterious(0.01)	possibly damaging(0.826)
chr17:44073870	MAPT	missense variant	deleterious(0.0)	probably damaging(0.999)
chr17:46691667	HOXB8	missense variant	deleterious(0.02)	possibly damaging(0.525)
chr17:47243598	B4GALNT2	missense variant	deleterious(0.0)	probably damaging(0.999)
chr17:48539017	ACSF2	missense variant	deleterious(0.0)	probably damaging(0.996)
chr17:56423651	SUPT4H1	stop gained	-	-
chr17:59489575	C17orf82	missense variant	deleterious(0.0)	possibly damaging(0.778)
chr17:61902478	FTSJ3	missense variant	deleterious(0.0)	probably damaging(0.965)
chr17:67148272	ABCA10	missense variant	deleterious(0.0)	probably damaging(0.999)
chr17:71437000	SDK2	missense variant	deleterious(0.0)	possibly damaging(0.65)
chr17:7312016	NLGN2	missense variant	deleterious(0.04)	possibly damaging(0.892)
chr17:73623539	RECQL5	missense variant	deleterious(0.01)	probably damaging(0.952)
chr17:74060160	SRP68	missense variant	deleterious(0.0)	probably damaging(0.995)
chr17:7606061	WRAP53	missense variant	deleterious(0.0)	probably damaging(1.0)
chr17:76548777	DNAH17	splice donor variant	-	-
chr17:76794556	USP36	missense variant	deleterious(0.0)	probably damaging(0.999)
chr17:79177313	AZI1	stop gained	-	-
chr17:7950354	ALOX15B	missense variant	deleterious(0.01)	probably damaging(0.999)
chr17:7950356	ALOX15B	stop gained	-	-
chr17:80393731	HEXDC	missense variant	deleterious(0.0)	probably damaging(0.991)
chr18:13059256	CEP192	missense variant	deleterious(0.0)	probably damaging(0.987)
chr18:13089455	CEP192	missense variant	deleterious(0.0)	possibly damaging(0.882)
chr18:20576348	RBBP8	missense variant	deleterious(0.01)	possibly damaging(0.868)
chr18:21107837	C18orf8	missense variant	deleterious(0.01)	probably damaging(0.98)
chr18:21739603	CABYR	stop gained	-	-
chr18:40323681	RIT2	missense variant	deleterious(0.0)	probably damaging(0.949)
chr18:53018106	TCF4	missense variant	deleterious(0.02)	possibly damaging(0.61)
chr18:71958983	CYB5A	missense variant	deleterious(0.0)	probably damaging(0.92)
chr18:72114499	FAM69C	missense variant	deleterious(0.0)	probably damaging(0.992)
chr18:77090043	ATP9B	missense variant	deleterious(0.01)	possibly damaging(0.881)
chr19:10444941	ICAM3	missense variant	deleterious(0.0)	probably damaging(0.957)
chr19:1058913	ABCA7	missense variant	deleterious(0.0)	possibly damaging(0.747)
chr19:17435903	ANO8	missense variant	deleterious(0.0)	probably damaging(0.954)
chr19:18507524	LRRC25	missense variant	deleterious(0.0)	probably damaging(0.994)
chr19:18699863	C19orf60	missense variant	deleterious(0.0)	probably damaging(0.963)
chr19:19042140	HOMER3	missense variant	deleterious(0.0)	probably damaging(0.987)
chr19:2097331	IZUMO4	missense variant	deleterious(0.0)	probably damaging(1.0)
chr19:2421915	TMPRSS9	missense variant	deleterious(0.0)	possibly damaging(0.879)
chr19:33372844	CEP89	missense variant	deleterious(0.03)	probably damaging(0.984)
chr19:35449771	ZNF792	missense variant	deleterious(0.0)	possibly damaging(0.647)
chr19:35758587	LSR	missense variant	deleterious(0.0)	probably damaging(0.999)
chr19:40327257	FBL	missense variant	deleterious(0.03)	probably damaging(1.0)
chr19:44278764	KCNN4	missense variant	deleterious(0.0)	possibly damaging(0.76)
chr19:4529157	PLIN5	missense variant	deleterious(0.0)	possibly damaging(0.819)
chr19:46998208	PNMAL2	missense variant	deleterious(0.0)	probably damaging(0.994)
chr19:47856394	DHX34	missense variant	deleterious(0.0)	probably damaging(0.954)
chr19:49557755	CGB7	missense variant	deleterious(0.0)	probably damaging(0.922)
chr19:50461935	SIGLEC11	missense variant	deleterious(0.0)	probably damaging(1.0)
chr19:50760598	MYH14	missense variant	deleterious(0.01)	probably damaging(0.938)
chr19:51537257	KLK12	missense variant	deleterious(0.0)	probably damaging(1.0)
chr19:58879289	ZNF837	missense variant	deleterious(0.03)	probably damaging(0.989)
chr20:1218822	RAD21L1	missense variant	deleterious(0.04)	possibly damaging(0.748)
chr20:168661	DEFB128	missense variant	deleterious(0.0)	probably damaging(0.999)
chr20:20006379	NAA20	missense variant	deleterious(0.03)	possibly damaging(0.544)
chr20:32665004	RALY	missense variant	deleterious(0.0)	probably damaging(0.998)
chr20:33297210	TP53INP2	missense variant	deleterious(0.0)	probably damaging(0.999)
chr20:60584125	TAF4	missense variant	deleterious(0.0)	probably damaging(1.0)
chr20:62492938	ABHD16B	missense variant	deleterious(0.01)	possibly damaging(0.878)
chr20:62493780	ABHD16B	missense variant	deleterious(0.0)	probably damaging(0.996)
chr21:19169357	C21orf91	missense variant	deleterious(0.0)	probably damaging(0.989)
chr21:27372447	APP	missense variant	deleterious(0.0)	probably damaging(0.995)
chr21:33750825	URB1	missense variant	deleterious(0.0)	probably damaging(0.989)
chr21:35821581	KCNE1	missense variant	deleterious(0.01)	probably damaging(0.999)
chr21:37591768	DOPEY2	stop gained	-	-
chr21:44182207	PDE9A	missense variant	deleterious(0.0)	probably damaging(0.999)
chr21:46207866	UBE2G2	missense variant	deleterious(0.01)	possibly damaging(0.691)
chr21:46271392	PTTG1IP	missense variant	deleterious(0.0)	possibly damaging(0.808)
chr21:47636364	LSS	missense variant	deleterious(0.0)	probably damaging(0.988)
chr21:48022318	S100B	missense variant	deleterious(0.0)	probably damaging(0.99)
chr22:20103260	TRMT2A	stop gained	-	-
chr22:20130526	ZDHHC8	missense variant	deleterious(0.04)	probably damaging(0.956)
chr22:26270293	MYO18B	missense variant	deleterious(0.0)	probably damaging(0.998)
chr22:31731785	PATZ1	missense variant	deleterious(0.0)	probably damaging(0.991)
chr22:42463846	NAGA	missense variant	deleterious(0.01)	possibly damaging(0.518)
chr22:44277535	PNPLA5	missense variant	deleterious(0.0)	probably damaging(0.989)
chr22:44601680	PARVG	missense variant	deleterious(0.0)	probably damaging(0.988)
chr22:45684951	UPK3A	stop gained	-	-
chr22:46932041	CELSR1	missense variant	deleterious(0.0)	possibly damaging(0.781)
chr22:50879268	PPP6R2	missense variant	deleterious(0.03)	probably damaging(0.999)
chr22:51011388	CPT1B	missense variant	deleterious(0.01)	possibly damaging(0.868)

## Sheet: Table S7 - DAI
Location	Gene	Consequence	SIFT	PolyPhen
chr1:156823600	INSRR	missense variant	deleterious(0.02)	probably damaging(0.998)
chr1:161479738	FCGR2A	missense variant	deleterious(0.0)	possibly damaging(0.847)
chr1:203276549	BTG2	missense variant	deleterious(0.04)	probably damaging(0.955)
chr1:235976344	LYST	missense variant	deleterious(0.01)	probably damaging(0.998)
chr1:26506947	CNKSR1	missense variant	deleterious(0.0)	probably damaging(1.0)
chr1:28660999	MED18	missense variant	deleterious(0.01)	probably damaging(0.965)
chr1:6012845	NPHP4	missense variant	deleterious(0.0)	probably damaging(0.962)
chr1:78408221	NEXN	missense variant	deleterious(0.02)	probably damaging(0.996)
chr1:85036279	CTBS	missense variant	deleterious(0.0)	probably damaging(0.995)
chr2:141607803	LRP1B	missense variant	deleterious(0.0)	probably damaging(0.999)
chr2:149226483	MBD5	missense variant	deleterious(0.0)	probably damaging(0.94)
chr2:20845122	HS1BP3	missense variant	deleterious(0.0)	probably damaging(0.986)
chr2:239184510	PER2	missense variant	deleterious(0.02)	possibly damaging(0.84)
chr2:33411945	LTBP1	missense variant	deleterious(0.03)	possibly damaging(0.492)
chr2:36726418	CRIM1	missense variant	deleterious(0.0)	probably damaging(0.998)
chr3:113222074	SPICE1	missense variant	deleterious(0.0)	possibly damaging(0.471)
chr3:121410520	GOLGB1	missense variant	deleterious(0.0)	possibly damaging(0.509)
chr3:121435768	GOLGB1	stop gained	-	-
chr3:130140181	COL6A5	missense variant	deleterious(0.02)	probably damaging(0.988)
chr3:13670454	FBLN2	missense variant	deleterious(0.01)	possibly damaging(0.675)
chr3:14193911	XPC	missense variant	deleterious(0.0)	probably damaging(0.949)
chr3:167006759	ZBBX	stop gained	-	-
chr3:9934759	JAGN1	missense variant	deleterious(0.0)	probably damaging(0.99)
chr3:9934760	JAGN1	missense variant	deleterious(0.0)	probably damaging(0.996)
chr4:114278815	ANK2	missense variant	deleterious(0.0)	possibly damaging(0.602)
chr4:151770605	LRBA	missense variant	deleterious(0.0)	probably damaging(0.999)
chr4:151770608	LRBA	missense variant	deleterious(0.0)	probably damaging(0.999)
chr4:186508812	SORBS2	missense variant	deleterious(0.0)	probably damaging(0.999)
chr4:4285466	LYAR	missense variant	deleterious(0.0)	probably damaging(0.998)
chr4:68925159	TMPRSS11F	missense variant	deleterious(0.0)	probably damaging(1.0)
chr4:79832787	BMP2K	missense variant	deleterious(0.0)	probably damaging(1.0)
chr4:85750163	WDFY3	missense variant	deleterious(0.0)	probably damaging(0.927)
chr5:132736613	FSTL4	missense variant	deleterious(0.0)	probably damaging(0.999)
chr5:169021627	SPDL1	missense variant	deleterious(0.02)	probably damaging(0.955)
chr5:55086478	DDX4	missense variant	deleterious(0.0)	probably damaging(1.0)
chr6:148835465	SASH1	missense variant	deleterious(0.01)	possibly damaging(0.63)
chr6:152129388	ESR1	missense variant	deleterious(0.0)	probably damaging(0.99)
chr6:160953618	LPA	missense variant	deleterious(0.01)	probably damaging(0.937)
chr6:33248291	WDR46	missense variant	deleterious(0.0)	probably damaging(0.998)
chr6:72960926	RIMS1	missense variant	deleterious(0.0)	probably damaging(0.997)
chr6:74072998	KHDC3L	splice donor variant	-	-
chr6:83865714	DOPEY1	missense variant	deleterious(0.0)	probably damaging(0.998)
chr6:85466510	TBX18	missense variant	deleterious(0.0)	probably damaging(1.0)
chr7:103474113	RELN	missense variant	deleterious(0.01)	probably damaging(0.978)
chr7:134346425	BPGM	missense variant	deleterious(0.0)	possibly damaging(0.903)
chr7:4900454	PAPOLB	missense variant	deleterious(0.0)	probably damaging(1.0)
chr7:87037378	ABCB4	missense variant	deleterious(0.0)	probably damaging(1.0)
chr7:95625285	DYNC1I1	missense variant	deleterious(0.0)	probably damaging(1.0)
chr7:99808708	STAG3	missense variant	deleterious(0.0)	possibly damaging(0.804)
chr8:113347656	CSMD3	missense variant	deleterious(0.04)	possibly damaging(0.798)
chr8:113347657	CSMD3	missense variant	deleterious(0.01)	probably damaging(0.99)
chr8:139255189	FAM135B	missense variant	deleterious(0.0)	probably damaging(0.946)
chr8:57353945	PENK	stop gained	-	-
chr8:8749519	MFHAS1	missense variant	deleterious(0.03)	probably damaging(0.973)
chr9:100616521	FOXE1	missense variant	deleterious(0.0)	probably damaging(0.998)
chr9:133233341	HMCN2	missense variant	deleterious(0.02)	probably damaging(0.955)
chr9:135171364	SETX	missense variant	deleterious(0.0)	probably damaging(1.0)
chr9:135171365	SETX	missense variant	deleterious(0.04)	probably damaging(0.93)
chr9:139935162	NPDC1	missense variant	deleterious(0.01)	probably damaging(0.923)
chr9:14747713	FREM1	missense variant	deleterious(0.04)	probably damaging(0.971)
chr9:35556071	RUSC2	missense variant	deleterious(0.0)	possibly damaging(0.862)
chr9:37537133	FBXO10	missense variant	deleterious(0.0)	probably damaging(0.999)
chr9:4719152	AK3	missense variant	deleterious(0.0)	probably damaging(0.992)
chr10:116889246	ATRNL1	missense variant	deleterious(0.04)	probably damaging(0.962)
chr10:14976432	DCLRE1C	missense variant	deleterious(0.0)	probably damaging(0.998)
chr10:50018716	WDFY4	missense variant	deleterious(0.0)	probably damaging(0.999)
chr10:75528590	SEC24C	missense variant	deleterious(0.01)	probably damaging(0.999)
chr10:75565419	NDST2	stop gained	-	-
chr11:116631600	BUD13	missense variant	deleterious(0.0)	possibly damaging(0.789)
chr11:3744407	NUP98	missense variant	deleterious(0.04)	possibly damaging(0.5)
chr11:47364415	MYBPC3	missense variant	deleterious(0.0)	possibly damaging(0.506)
chr11:58346965	ZFP91	missense variant	deleterious(0.0)	probably damaging(0.942)
chr11:71730586	NUMA1	missense variant	deleterious(0.0)	possibly damaging(0.519)
chr11:791974	SLC25A22	missense variant	deleterious(0.03)	probably damaging(0.931)
chr11:810275	RPLP2	missense variant	deleterious(0.0)	probably damaging(0.988)
chr11:93463217	KIAA1731	stop gained	-	-
chr12:122091087	MORN3	missense variant	deleterious(0.01)	probably damaging(0.998)
chr12:129373220	GLT1D1	missense variant	deleterious(0.0)	probably damaging(1.0)
chr12:31249611	DDX11	missense variant	deleterious(0.01)	possibly damaging(0.739)
chr12:33049461	PKP2	missense variant	deleterious(0.0)	possibly damaging(0.549)
chr12:49444528	KMT2D	missense variant	deleterious(0.0)	probably damaging(0.996)
chr12:49730165	C1QL4	stop gained	-	-
chr12:53238447	KRT78	missense variant	deleterious(0.0)	probably damaging(0.99)
chr12:53238449	KRT78	missense variant	deleterious(0.0)	probably damaging(0.999)
chr12:53238450	KRT78	missense variant	deleterious(0.0)	probably damaging(1.0)
chr12:70739964	CNOT2	missense variant	deleterious(0.01)	possibly damaging(0.882)
chr12:97339597	NEDD1	missense variant	deleterious(0.01)	probably damaging(0.994)
chr13:111767890	ARHGEF7	missense variant	deleterious(0.0)	probably damaging(0.995)
chr13:111767891	ARHGEF7	missense variant	deleterious(0.0)	probably damaging(0.996)
chr14:104645042	KIF26A	missense variant	deleterious(0.0)	possibly damaging(0.855)
chr14:91655474	C14orf159	stop gained	-	-
chr15:32323173	CHRNA7	missense variant	deleterious(0.0)	probably damaging(1.0)
chr15:34393811	EMC7	missense variant	deleterious(0.0)	probably damaging(0.993)
chr15:34393812	EMC7	missense variant	deleterious(0.0)	probably damaging(0.927)
chr15:43814165	MAP1A	missense variant	deleterious(0.0)	probably damaging(0.999)
chr15:43814169	MAP1A	missense variant	deleterious(0.01)	probably damaging(0.999)
chr15:71839751	THSD4	start lost	-	-
chr15:75111509	LMAN1L	missense variant	deleterious(0.03)	probably damaging(1.0)
chr15:75641484	NEIL1	missense variant	deleterious(0.0)	probably damaging(1.0)
chr15:77907852	LINGO1	missense variant	deleterious(0.0)	probably damaging(0.999)
chr16:18840639	SMG1	missense variant	deleterious(0.04)	probably damaging(0.999)
chr16:20944796	DNAH3	missense variant	deleterious(0.01)	probably damaging(1.0)
chr16:227399	HBA1	missense variant	deleterious(0.01)	possibly damaging(0.621)
chr16:227401	HBA1	missense variant	deleterious(0.0)	probably damaging(0.932)
chr16:553093	RAB11FIP3	missense variant	deleterious(0.01)	probably damaging(0.999)
chr16:75263461	BCAR1	missense variant	deleterious(0.02)	probably damaging(0.998)
chr16:86544300	FOXF1	missense variant	deleterious(0.0)	probably damaging(0.994)
chr16:88873866	CDT1	missense variant	deleterious(0.02)	probably damaging(0.973)
chr17:26907057	SPAG5	missense variant	deleterious(0.01)	probably damaging(0.939)
chr17:29227450	TEFM	missense variant	deleterious(0.01)	possibly damaging(0.559)
chr17:3572462	EMC6	missense variant	deleterious(0.01)	possibly damaging(0.73)
chr17:37949030	IKZF3	missense variant	deleterious(0.01)	possibly damaging(0.85)
chr17:39137286	KRT40	missense variant	deleterious(0.03)	possibly damaging(0.821)
chr17:44073870	MAPT	missense variant	deleterious(0.0)	probably damaging(0.999)
chr17:66547263	PRKAR1A	stop lost	-	-
chr17:67178826	ABCA10	missense variant	deleterious(0.03)	probably damaging(0.976)
chr17:73264273	MIF4GD	missense variant	deleterious(0.0)	possibly damaging(0.836)
chr18:48443781	ME2	missense variant	deleterious(0.02)	possibly damaging(0.649)
chr18:74561572	ZNF236	missense variant	deleterious(0.01)	possibly damaging(0.839)
chr19:16764882	SMIM7	missense variant	deleterious(0.0)	probably damaging(0.971)
chr19:38973665	RYR1	splice acceptor variant	-	-
chr19:47844420	C5AR2	missense variant	deleterious(0.0)	probably damaging(0.996)
chr19:48047442	ZNF541	missense variant	deleterious(0.02)	probably damaging(0.997)
chr19:49813072	SLC6A16	missense variant	deleterious(0.03)	possibly damaging(0.535)
chr19:6429785	SLC25A41	missense variant	deleterious(0.0)	probably damaging(0.982)
chr20:18531782	SEC23B	missense variant	deleterious(0.0)	possibly damaging(0.568)
chr20:34021849	GDF5	missense variant	deleterious(0.0)	probably damaging(1.0)
chr20:35444587	SOGA1	missense variant	deleterious(0.0)	probably damaging(0.933)
chr21:37507492	CBR3	start lost	-	-
chr21:40978201	C21orf88	missense variant	deleterious(0.0)	possibly damaging(0.711)
chr21:48022318	S100B	missense variant	deleterious(0.0)	probably damaging(0.99)
chr22:19241537	CLTCL1	missense variant	deleterious(0.0)	possibly damaging(0.613)
chr22:26890194	TFIP11	missense variant	deleterious(0.0)	possibly damaging(0.87)
chr22:38019353	GGA1	missense variant	deleterious(0.04)	probably damaging(0.999)

## Sheet: Table S7 - DEA
Location	Gene	Consequence	SIFT	PolyPhen
chr1:104160654	AMY2A	stop gained	-	-
chr1:110466796	CSF1	missense variant	deleterious(0.0)	probably damaging(1.0)
chr1:114255941	PHTF1	missense variant	deleterious(0.0)	possibly damaging(0.462)
chr1:114437937	AP4B1	missense variant	deleterious(0.0)	probably damaging(0.954)
chr1:117559742	CD101	missense variant	deleterious(0.02)	possibly damaging(0.754)
chr1:12010545	PLOD1	missense variant	deleterious(0.0)	probably damaging(0.968)
chr1:145311135	NBPF10	missense variant	deleterious(0.04)	possibly damaging(0.887)
chr1:150531601	ADAMTSL4	missense variant	deleterious(0.0)	probably damaging(1.0)
chr1:15615974	FHAD1	missense variant	deleterious(0.03)	possibly damaging(0.854)
chr1:156594396	HAPLN2	stop gained	-	-
chr1:160106407	ATP1A2	missense variant	deleterious(0.01)	possibly damaging(0.861)
chr1:16355655	CLCNKA	missense variant	deleterious(0.0)	probably damaging(0.992)
chr1:165652310	ALDH9A1	missense variant	deleterious(0.0)	probably damaging(0.999)
chr1:167096206	DUSP27	missense variant	deleterious(0.0)	probably damaging(0.972)
chr1:19447715	UBR4	missense variant	deleterious(0.01)	probably damaging(0.943)
chr1:197101425	ASPM	missense variant	deleterious(0.0)	probably damaging(0.997)
chr1:200842480	GPR25	stop gained	-	-
chr1:200868628	C1orf106	missense variant	deleterious(0.0)	probably damaging(0.997)
chr1:205538241	MFSD4	missense variant	deleterious(0.04)	possibly damaging(0.795)
chr1:210577836	HHAT	missense variant	deleterious(0.02)	probably damaging(0.983)
chr1:2121177	C1orf86	missense variant	deleterious(0.0)	possibly damaging(0.534)
chr1:216052325	USH2A	missense variant	deleterious(0.0)	possibly damaging(0.661)
chr1:221053717	HLX	missense variant	deleterious(0.0)	probably damaging(0.975)
chr1:226595584	PARP1	missense variant	deleterious(0.0)	probably damaging(0.968)
chr1:22902800	EPHA8	missense variant	deleterious(0.03)	probably damaging(0.997)
chr1:24112209	PITHD1	missense variant	deleterious(0.01)	probably damaging(0.91)
chr1:27240007	NR0B2	missense variant	deleterious(0.0)	possibly damaging(0.739)
chr1:32658855	TXLNA	missense variant	deleterious(0.0)	probably damaging(0.979)
chr1:33065796	ZBTB8A	missense variant	deleterious(0.0)	probably damaging(0.999)
chr1:35827350	ZMYM4	missense variant	deleterious(0.03)	probably damaging(0.996)
chr1:38027829	DNALI1	missense variant	deleterious(0.01)	possibly damaging(0.905)
chr1:40539854	PPT1	missense variant	deleterious(0.0)	probably damaging(1.0)
chr1:43296578	ERMAP	missense variant	deleterious(0.01)	possibly damaging(0.694)
chr1:44401339	ARTN	missense variant	deleterious(0.0)	possibly damaging(0.907)
chr1:47748070	STIL	missense variant	deleterious(0.0)	probably damaging(1.0)
chr1:53580448	SLC1A7	missense variant	deleterious(0.0)	probably damaging(0.952)
chr1:66834482	PDE4B	missense variant	deleterious(0.01)	possibly damaging(0.67)
chr1:74667028	FPGT-TNNI3K	missense variant	deleterious(0.0)	probably damaging(0.997)
chr1:7723493	CAMTA1	missense variant	deleterious(0.0)	probably damaging(0.999)
chr1:92178048	TGFBR3	missense variant	deleterious(0.01)	probably damaging(1.0)
chr1:92979217	EVI5	missense variant	deleterious(0.0)	probably damaging(0.932)
chr2:111551681	ACOXL	missense variant	deleterious(0.0)	probably damaging(0.991)
chr2:114035968	PAX8	missense variant	deleterious(0.02)	probably damaging(0.979)
chr2:128631848	AMMECR1L	splice acceptor variant	-	-
chr2:133626544	NCKAP5	missense variant	deleterious(0.0)	probably damaging(0.999)
chr2:166246074	SCN2A	missense variant	deleterious(0.0)	probably damaging(0.944)
chr2:173338938	ITGA6	missense variant	deleterious(0.03)	probably damaging(1.0)
chr2:186669320	FSIP2	missense variant	deleterious(0.0)	probably damaging(0.994)
chr2:190719171	PMS1	missense variant	deleterious(0.02)	possibly damaging(0.547)
chr2:196726649	DNAH7	stop gained	-	-
chr2:197777728	PGAP1	missense variant	deleterious(0.0)	probably damaging(0.999)
chr2:201477330	AOX1	splice acceptor variant	-	-
chr2:204075679	NBEAL1	splice acceptor variant	-	-
chr2:204319233	RAPH1	missense variant	deleterious(0.0)	probably damaging(0.994)
chr2:210808208	UNC80	missense variant	deleterious(0.0)	probably damaging(0.979)
chr2:211441079	CPS1	missense variant	deleterious(0.0)	probably damaging(0.999)
chr2:219875366	CCDC108	missense variant	deleterious(0.0)	probably damaging(1.0)
chr2:220022395	NHEJ1	missense variant	deleterious(0.0)	probably damaging(0.997)
chr2:222347389	EPHA4	missense variant	deleterious(0.04)	possibly damaging(0.601)
chr2:223478648	FARSB	splice acceptor variant	-	-
chr2:225662649	DOCK10	missense variant	deleterious(0.0)	possibly damaging(0.556)
chr2:231775358	GPR55	missense variant	deleterious(0.0)	probably damaging(0.999)
chr2:236659045	AGAP1	missense variant	deleterious(0.0)	probably damaging(0.988)
chr2:55908026	PNPT1	missense variant	deleterious(0.0)	probably damaging(0.981)
chr2:95940512	PROM2	missense variant	deleterious(0.0)	probably damaging(1.0)
chr2:9614733	IAH1	missense variant	deleterious(0.0)	probably damaging(0.923)
chr3:112256674	ATG3	missense variant	deleterious(0.0)	probably damaging(0.914)
chr3:121158843	POLQ	missense variant	deleterious(0.0)	probably damaging(0.916)
chr3:121712689	ILDR1	missense variant	deleterious(0.0)	probably damaging(0.964)
chr3:123419583	MYLK	missense variant	deleterious(0.0)	probably damaging(0.996)
chr3:124390681	KALRN	missense variant	deleterious(0.01)	possibly damaging(0.896)
chr3:130140181	COL6A5	missense variant	deleterious(0.02)	probably damaging(0.988)
chr3:132061458	ACPP	missense variant	deleterious(0.0)	probably damaging(1.0)
chr3:133357004	TOPBP1	stop gained	-	-
chr3:133667470	SLCO2A1	missense variant	deleterious(0.0)	probably damaging(0.999)
chr3:134898723	EPHB1	missense variant	deleterious(0.0)	probably damaging(0.997)
chr3:138183346	ESYT3	missense variant	deleterious(0.0)	probably damaging(0.999)
chr3:149192741	TM4SF4	missense variant	deleterious(0.0)	probably damaging(0.982)
chr3:160129754	SMC4	missense variant	deleterious(0.0)	probably damaging(0.998)
chr3:194337867	TMEM44	missense variant	deleterious(0.0)	probably damaging(1.0)
chr3:195306251	APOD	missense variant	deleterious(0.0)	probably damaging(1.0)
chr3:195505663	MUC4	missense variant	deleterious(0.0)	probably damaging(0.925)
chr3:196674363	PIGZ	missense variant	deleterious(0.0)	probably damaging(1.0)
chr3:38167090	ACAA1	missense variant	deleterious(0.0)	probably damaging(0.998)
chr3:42906881	ACKR2	missense variant	deleterious(0.0)	probably damaging(0.985)
chr3:54157596	CACNA2D3	missense variant	deleterious(0.04)	probably damaging(0.998)
chr3:66467626	LRIG1	missense variant	deleterious(0.0)	probably damaging(1.0)
chr3:78717383	ROBO1	missense variant	deleterious(0.0)	probably damaging(1.0)
chr3:9807595	OGG1	stop gained	-	-
chr3:9934759	JAGN1	missense variant	deleterious(0.0)	probably damaging(0.99)
chr3:9934760	JAGN1	missense variant	deleterious(0.0)	probably damaging(0.996)
chr4:103610816	MANBA	missense variant	deleterious(0.0)	probably damaging(1.0)
chr4:113524762	C4orf21	missense variant	deleterious(0.04)	possibly damaging(0.847)
chr4:138442823	PCDH18	missense variant	deleterious(0.0)	probably damaging(0.997)
chr4:144617164	FREM3	missense variant	deleterious(0.0)	probably damaging(0.955)
chr4:15009049	CPEB2	missense variant	deleterious(0.0)	probably damaging(0.999)
chr4:151770605	LRBA	missense variant	deleterious(0.0)	probably damaging(0.999)
chr4:151770608	LRBA	missense variant	deleterious(0.0)	probably damaging(0.999)
chr4:156281427	MAP9	missense variant	deleterious(0.02)	possibly damaging(0.572)
chr4:159092205	FAM198B	missense variant	deleterious(0.0)	probably damaging(1.0)
chr4:170506515	NEK1	missense variant	deleterious(0.01)	probably damaging(0.999)
chr4:17597073	LAP3	missense variant	deleterious(0.0)	probably damaging(0.999)
chr4:184241236	CLDN22	missense variant	deleterious(0.0)	probably damaging(1.0)
chr4:185556509	CASP3	missense variant	deleterious(0.01)	probably damaging(0.977)
chr4:3449759	HGFAC	missense variant	deleterious(0.0)	probably damaging(1.0)
chr4:3475200	DOK7	missense variant	deleterious(0.0)	possibly damaging(0.502)
chr4:3521902	LRPAP1	missense variant	deleterious(0.0)	probably damaging(0.999)
chr4:41648702	LIMCH1	missense variant	deleterious(0.0)	probably damaging(0.962)
chr4:62845455	LPHN3	missense variant	deleterious(0.02)	probably damaging(0.999)
chr4:74442418	RASSF6	missense variant	deleterious(0.0)	probably damaging(1.0)
chr4:79393482	FRAS1	missense variant	deleterious(0.0)	probably damaging(0.999)
chr4:8021997	ABLIM2	missense variant	deleterious(0.0)	probably damaging(0.987)
chr4:8603206	CPZ	missense variant	deleterious(0.0)	probably damaging(1.0)
chr5:101631825	SLCO4C1	stop gained	-	-
chr5:109963511	TMEM232	missense variant	deleterious(0.0)	probably damaging(0.997)
chr5:114916441	TICAM2	missense variant	deleterious(0.0)	probably damaging(0.999)
chr5:127610283	FBN2	missense variant	deleterious(0.02)	probably damaging(0.989)
chr5:134023926	SEC24A	missense variant	deleterious(0.02)	probably damaging(0.999)
chr5:139938210	APBB3	missense variant	deleterious(0.0)	possibly damaging(0.553)
chr5:140188910	PCDHA4	missense variant	deleterious(0.0)	probably damaging(0.991)
chr5:156589473	FAM71B	missense variant	deleterious(0.03)	probably damaging(0.994)
chr5:162868111	CCNG1	missense variant	deleterious(0.0)	probably damaging(1.0)
chr5:171789741	SH3PXD2B	missense variant	deleterious(0.0)	probably damaging(0.986)
chr5:39134421	FYB	missense variant	deleterious(0.0)	probably damaging(0.999)
chr5:434315	AHRR	missense variant	deleterious(0.02)	possibly damaging(0.797)
chr5:98115418	RGMB	missense variant	deleterious(0.0)	probably damaging(1.0)
chr5:98115479	RGMB	missense variant	deleterious(0.0)	probably damaging(1.0)
chr6:106960322	AIM1	missense variant	deleterious(0.0)	possibly damaging(0.843)
chr6:123319293	CLVS2	missense variant	deleterious(0.04)	possibly damaging(0.816)
chr6:126296079	HINT3	missense variant	deleterious(0.0)	probably damaging(0.972)
chr6:138200010	TNFAIP3	missense variant	deleterious(0.01)	probably damaging(0.992)
chr6:149901821	GINM1	missense variant	deleterious(0.0)	probably damaging(0.998)
chr6:168344661	MLLT4	missense variant	deleterious(0.04)	probably damaging(1.0)
chr6:33400544	SYNGAP1	missense variant	deleterious(0.0)	probably damaging(0.994)
chr6:38980332	DNAH8	missense variant	deleterious(0.04)	probably damaging(0.996)
chr6:54002062	MLIP	missense variant	deleterious(0.0)	probably damaging(1.0)
chr6:54002831	MLIP	missense variant	deleterious(0.03)	possibly damaging(0.453)
chr6:56480475	DST	missense variant	deleterious(0.01)	possibly damaging(0.855)
chr6:97730331	MMS22L	missense variant	deleterious(0.0)	probably damaging(0.99)
chr7:100173507	LRCH4	missense variant	deleterious(0.0)	probably damaging(1.0)
chr7:107350535	SLC26A4	missense variant	deleterious(0.0)	probably damaging(0.986)
chr7:112124900	LSMEM1	missense variant	deleterious(0.04)	probably damaging(0.912)
chr7:11452339	THSD7A	missense variant	deleterious(0.02)	possibly damaging(0.685)
chr7:121678824	PTPRZ1	missense variant	deleterious(0.0)	possibly damaging(0.857)
chr7:124483005	POT1	missense variant	deleterious(0.0)	possibly damaging(0.822)
chr7:150068398	REPIN1	missense variant	deleterious(0.0)	possibly damaging(0.81)
chr7:156799309	MNX1	missense variant	deleterious(0.0)	probably damaging(0.986)
chr7:1590482	TMEM184A	missense variant	deleterious(0.0)	probably damaging(1.0)
chr7:27213396	HOXA10	missense variant	deleterious(0.0)	probably damaging(0.915)
chr7:30821605	FAM188B	missense variant	deleterious(0.0)	probably damaging(0.998)
chr7:48018126	HUS1	missense variant	deleterious(0.0)	probably damaging(0.99)
chr7:4830786	AP5Z1	missense variant	deleterious(0.0)	possibly damaging(0.849)
chr7:5521441	FBXL18	missense variant	deleterious(0.02)	possibly damaging(0.821)
chr7:6075629	ANKRD61	missense variant	deleterious(0.03)	probably damaging(0.988)
chr7:6075722	ANKRD61	missense variant	deleterious(0.01)	possibly damaging(0.883)
chr7:6620196	ZDHHC4	missense variant	deleterious(0.0)	possibly damaging(0.805)
chr7:73511040	LIMK1	missense variant	deleterious(0.0)	probably damaging(0.99)
chr7:7412722	COL28A1	missense variant	deleterious(0.0)	probably damaging(0.998)
chr7:75623828	TMEM120A	stop gained	-	-
chr7:769374	HEATR2	missense variant	deleterious(0.0)	probably damaging(0.999)
chr7:80293746	CD36	missense variant	deleterious(0.0)	probably damaging(0.999)
chr7:91632082	AKAP9	missense variant	deleterious(0.0)	probably damaging(0.962)
chr7:99129804	ZKSCAN5	stop gained	-	-
chr7:99821684	GATS	missense variant	deleterious(0.01)	probably damaging(0.998)
chr8:113402903	CSMD3	missense variant	deleterious(0.01)	probably damaging(0.953)
chr8:116616323	TRPS1	missense variant	deleterious(0.0)	probably damaging(0.99)
chr8:116631541	TRPS1	missense variant	deleterious(0.0)	probably damaging(1.0)
chr8:121432114	MRPL13	missense variant	deleterious(0.0)	probably damaging(0.997)
chr8:144511816	MAFA	missense variant	deleterious(0.0)	possibly damaging(0.573)
chr8:144810757	FAM83H	missense variant	deleterious(0.01)	possibly damaging(0.874)
chr8:145004186	PLEC	missense variant	deleterious(0.0)	possibly damaging(0.892)
chr8:145655808	TONSL	missense variant	deleterious(0.02)	probably damaging(0.946)
chr8:145742454	RECQL4	missense variant	deleterious(0.01)	probably damaging(0.998)
chr8:20035967	SLC18A1	missense variant	deleterious(0.0)	probably damaging(0.999)
chr8:22064480	BMP1	missense variant	deleterious(0.02)	probably damaging(0.995)
chr8:24168874	ADAM28	missense variant	deleterious(0.0)	probably damaging(0.987)
chr8:27327346	CHRNA2	missense variant	deleterious(0.0)	probably damaging(1.0)
chr8:77767627	ZFHX4	missense variant	deleterious(0.01)	probably damaging(0.942)
chr8:86358494	CA3	missense variant	deleterious(0.01)	possibly damaging(0.812)
chr8:87060791	PSKH2	missense variant	deleterious(0.02)	probably damaging(0.997)
chr8:95158396	CDH17	splice acceptor variant	-	-
chr8:99162717	POP1	missense variant	deleterious(0.0)	probably damaging(0.997)
chr9:100222808	TDRD7	missense variant	deleterious(0.0)	probably damaging(0.996)
chr9:102606994	NR4A3	missense variant	deleterious(0.0)	probably damaging(0.969)
chr9:103348337	MURC	missense variant	deleterious(0.0)	possibly damaging(0.821)
chr9:113233677	SVEP1	missense variant	deleterious(0.02)	probably damaging(0.994)
chr9:116046639	PRPF4	missense variant	deleterious(0.02)	possibly damaging(0.877)
chr9:131870165	CRAT	missense variant	deleterious(0.0)	probably damaging(1.0)
chr9:134952939	MED27	missense variant	deleterious(0.02)	probably damaging(0.991)
chr9:135537905	DDX31	missense variant	deleterious(0.01)	possibly damaging(0.808)
chr9:139739413	C9orf172	missense variant	deleterious(0.0)	probably damaging(0.997)
chr9:140391670	PNPLA7	missense variant	deleterious(0.0)	probably damaging(0.984)
chr9:14747713	FREM1	missense variant	deleterious(0.04)	probably damaging(0.971)
chr9:15784612	CCDC171	missense variant	deleterious(0.0)	probably damaging(0.997)
chr9:18684734	ADAMTSL1	missense variant	deleterious(0.0)	possibly damaging(0.547)
chr9:40705826	SPATA31A3	missense variant	deleterious(0.01)	possibly damaging(0.878)
chr9:70918422	FOXD4L3	missense variant	deleterious(0.0)	probably damaging(0.923)
chr9:74313049	TMEM2	missense variant	deleterious(0.0)	probably damaging(1.0)
chr9:8341951	PTPRD	missense variant	deleterious(0.02)	probably damaging(0.999)
chr9:95284947	ECM2	missense variant	deleterious(0.02)	probably damaging(0.999)
chr10:101731881	DNMBP	start lost	-	-
chr10:102796889	SFXN3	missense variant	deleterious(0.0)	probably damaging(0.999)
chr10:118101641	CCDC172	missense variant	deleterious(0.02)	possibly damaging(0.892)
chr10:13234484	MCM10	missense variant	deleterious(0.0)	probably damaging(1.0)
chr10:134996921	KNDC1	missense variant	deleterious(0.0)	possibly damaging(0.634)
chr10:21177129	NEBL	missense variant	deleterious(0.0)	probably damaging(0.998)
chr10:25312702	THNSL1	missense variant	deleterious(0.0)	probably damaging(0.975)
chr10:28250527	ARMC4	stop gained	-	-
chr10:6556998	PRKCQ	missense variant	deleterious(0.01)	probably damaging(0.998)
chr10:98097976	DNTT	missense variant	deleterious(0.0)	probably damaging(0.989)
chr11:105948590	AASDHPPT	missense variant	deleterious(0.01)	possibly damaging(0.797)
chr11:113561643	TMPRSS5	missense variant	deleterious(0.0)	probably damaging(1.0)
chr11:119182301	MCAM	missense variant	deleterious(0.04)	probably damaging(0.962)
chr11:119210408	C1QTNF5	missense variant	deleterious(0.0)	probably damaging(0.99)
chr11:121033005	TECTA	missense variant	deleterious(0.03)	possibly damaging(0.899)
chr11:125873908	CDON	missense variant	deleterious(0.01)	probably damaging(0.999)
chr11:1270512	MUC5B	missense variant	deleterious(0.0)	probably damaging(0.999)
chr11:3381190	ZNF195	missense variant	deleterious(0.0)	possibly damaging(0.888)
chr11:35515796	PAMR1	missense variant	deleterious(0.0)	probably damaging(0.997)
chr11:47364415	MYBPC3	missense variant	deleterious(0.0)	possibly damaging(0.506)
chr11:47433555	SLC39A13	missense variant	deleterious(0.0)	probably damaging(1.0)
chr11:47446731	PSMC3	missense variant	deleterious(0.02)	probably damaging(0.999)
chr11:47640418	MTCH2	missense variant	deleterious(0.02)	possibly damaging(0.909)
chr11:5411169	OR51M1	missense variant	deleterious(0.0)	probably damaging(0.944)
chr11:557589	C11orf35	stop gained	-	-
chr11:58722253	GLYATL1	missense variant	deleterious(0.0)	probably damaging(0.995)
chr11:58978259	MPEG1	stop gained	-	-
chr11:60152603	MS4A7	missense variant	deleterious(0.01)	possibly damaging(0.583)
chr11:62286408	AHNAK	missense variant	deleterious(0.0)	probably damaging(0.999)
chr11:62911102	SLC22A24	missense variant	deleterious(0.0)	probably damaging(1.0)
chr11:63410921	ATL3	missense variant	deleterious(0.0)	probably damaging(0.988)
chr11:6532618	DNHD1	missense variant	deleterious(0.0)	possibly damaging(0.814)
chr11:65810868	GAL3ST3	missense variant	deleterious(0.0)	probably damaging(0.927)
chr11:66294149	BBS1	missense variant	deleterious(0.0)	probably damaging(1.0)
chr11:71155199	DHCR7	missense variant	deleterious(0.01)	probably damaging(0.987)
chr11:72552571	FCHSD2	missense variant	deleterious(0.0)	probably damaging(0.998)
chr11:74554946	XRRA1	missense variant	deleterious(0.01)	probably damaging(0.974)
chr11:85742615	PICALM	missense variant	deleterious(0.0)	probably damaging(0.998)
chr11:864441	TSPAN4	missense variant	deleterious(0.0)	probably damaging(0.925)
chr11:96092255	CCDC82	missense variant	deleterious(0.01)	possibly damaging(0.622)
chr12:109924354	UBE3B	missense variant	deleterious(0.0)	possibly damaging(0.788)
chr12:111322043	CCDC63	stop gained	-	-
chr12:113758205	SLC8B1	missense variant	deleterious(0.0)	probably damaging(0.999)
chr12:1755167	WNT5B	missense variant	deleterious(0.0)	probably damaging(1.0)
chr12:27538449	ARNTL2	missense variant	deleterious(0.0)	probably damaging(1.0)
chr12:51773388	GALNT6	missense variant	deleterious(0.0)	probably damaging(0.999)
chr12:53552344	CSAD	missense variant	deleterious(0.0)	probably damaging(1.0)
chr12:55968290	OR2AP1	missense variant	deleterious(0.0)	probably damaging(0.91)
chr12:6031941	ANO2	missense variant	deleterious(0.03)	possibly damaging(0.769)
chr12:6646543	GAPDH	missense variant	deleterious(0.02)	possibly damaging(0.474)
chr12:6948210	LEPREL2	missense variant	deleterious(0.0)	probably damaging(1.0)
chr12:70963634	PTPRB	missense variant	deleterious(0.0)	probably damaging(1.0)
chr12:77436936	E2F7	missense variant	deleterious(0.0)	probably damaging(0.999)
chr12:80182436	PPP1R12A	missense variant	deleterious(0.0)	probably damaging(0.993)
chr12:94975996	TMCC3	missense variant	deleterious(0.0)	probably damaging(0.999)
chr12:96272045	CCDC38	missense variant	deleterious(0.0)	probably damaging(0.996)
chr13:30814623	KATNAL1	missense variant	deleterious(0.0)	probably damaging(0.959)
chr13:35747636	NBEA	missense variant	deleterious(0.0)	possibly damaging(0.851)
chr13:37596187	SUPT20H	missense variant	deleterious(0.0)	probably damaging(0.983)
chr13:39425913	FREM2	missense variant	deleterious(0.0)	probably damaging(1.0)
chr13:42461370	VWA8	missense variant	deleterious(0.0)	probably damaging(1.0)
chr13:98865653	FARP1	missense variant	deleterious(0.01)	possibly damaging(0.843)
chr14:101198435	DLK1	missense variant	deleterious(0.01)	possibly damaging(0.879)
chr14:105393518	PLD4	stop gained	-	-
chr14:20215764	OR4Q3	missense variant	deleterious(0.0)	probably damaging(0.998)
chr14:21458200	METTL17	start lost	-	-
chr14:36004758	INSM2	missense variant	deleterious(0.0)	probably damaging(0.966)
chr14:45679656	MIS18BP1	missense variant	deleterious(0.0)	probably damaging(0.982)
chr14:57960244	C14orf105	missense variant	deleterious(0.0)	probably damaging(0.996)
chr14:70512671	SLC8A3	missense variant	deleterious(0.0)	probably damaging(0.999)
chr14:71444856	PCNX	missense variant	deleterious(0.0)	probably damaging(0.995)
chr14:95030130	SERPINA4	missense variant	deleterious(0.03)	probably damaging(0.94)
chr15:28228519	OCA2	missense variant	deleterious(0.0)	probably damaging(1.0)
chr15:33091107	FMN1	missense variant	deleterious(0.0)	probably damaging(0.994)
chr15:34393812	EMC7	missense variant	deleterious(0.0)	probably damaging(0.927)
chr15:40855162	C15orf57	missense variant	deleterious(0.0)	probably damaging(1.0)
chr15:42720259	ZNF106	missense variant	deleterious(0.0)	probably damaging(0.999)
chr15:51745810	DMXL2	missense variant	deleterious(0.04)	probably damaging(0.992)
chr15:51772815	DMXL2	missense variant	deleterious(0.01)	probably damaging(0.998)
chr15:51829695	DMXL2	missense variant	deleterious(0.0)	probably damaging(0.995)
chr15:52620116	MYO5A	missense variant	deleterious(0.02)	possibly damaging(0.736)
chr15:62223316	VPS13C	missense variant	deleterious(0.0)	probably damaging(0.996)
chr15:64067794	HERC1	missense variant	deleterious(0.0)	possibly damaging(0.839)
chr15:65688166	IGDCC4	missense variant	deleterious(0.01)	possibly damaging(0.892)
chr15:73409100	NEO1	missense variant	deleterious(0.0)	probably damaging(0.995)
chr15:75014894	CYP1A1	missense variant	deleterious(0.0)	probably damaging(1.0)
chr15:75703840	SIN3A	missense variant	deleterious(0.02)	probably damaging(0.993)
chr15:90272980	WDR93	missense variant	deleterious(0.0)	possibly damaging(0.69)
chr15:99926280	LRRC28	missense variant	deleterious(0.0)	probably damaging(0.987)
chr16:15100352	PDXDC1	missense variant	deleterious(0.0)	possibly damaging(0.9)
chr16:19883698	GPRC5B	missense variant	deleterious(0.0)	probably damaging(0.999)
chr16:21073936	DNAH3	missense variant	deleterious(0.0)	probably damaging(0.999)
chr16:21279058	CRYM	missense variant	deleterious(0.0)	probably damaging(0.991)
chr16:24582561	RBBP6	missense variant	deleterious(0.0)	probably damaging(0.918)
chr16:2580656	CEMP1	missense variant	deleterious(0.0)	probably damaging(0.955)
chr16:49672761	ZNF423	missense variant	deleterious(0.0)	probably damaging(0.996)
chr16:53682926	RPGRIP1L	missense variant	deleterious(0.0)	probably damaging(1.0)
chr16:58542906	NDRG4	missense variant	deleterious(0.03)	probably damaging(0.995)
chr16:67265998	FHOD1	missense variant	deleterious(0.0)	probably damaging(0.982)
chr16:67325664	KCTD19	missense variant	deleterious(0.0)	probably damaging(0.991)
chr16:67919921	NRN1L	missense variant	deleterious(0.04)	possibly damaging(0.691)
chr16:726412	RHBDL1	missense variant	deleterious(0.0)	probably damaging(0.989)
chr16:81094993	C16orf46	missense variant	deleterious(0.01)	possibly damaging(0.689)
chr17:10223471	MYH13	missense variant	deleterious(0.0)	probably damaging(1.0)
chr17:15519000	CDRT1	missense variant	deleterious(0.0)	possibly damaging(0.662)
chr17:17701004	RAI1	missense variant	deleterious(0.0)	probably damaging(0.991)
chr17:17782971	TOM1L2	missense variant	deleterious(0.0)	possibly damaging(0.876)
chr17:19463788	SLC47A1	missense variant	deleterious(0.01)	probably damaging(0.993)
chr17:26699455	SARM1	missense variant	deleterious(0.02)	possibly damaging(0.536)
chr17:32598766	CCL7	missense variant	deleterious(0.0)	probably damaging(1.0)
chr17:33454318	FNDC8	missense variant	deleterious(0.0)	probably damaging(0.915)
chr17:37814245	STARD3	missense variant	deleterious(0.0)	probably damaging(0.993)
chr17:39017978	KRT12	missense variant	deleterious(0.01)	possibly damaging(0.781)
chr17:40872465	EZH1	missense variant	deleterious(0.01)	possibly damaging(0.455)
chr17:4445978	MYBBP1A	missense variant	deleterious(0.0)	probably damaging(0.996)
chr17:45992692	SP2	missense variant	deleterious(0.0)	probably damaging(0.914)
chr17:56281660	EPX	missense variant	deleterious(0.0)	possibly damaging(0.842)
chr17:57322816	GDPD1	missense variant	deleterious(0.0)	probably damaging(1.0)
chr17:58125671	HEATR6	missense variant	deleterious(0.01)	probably damaging(0.997)
chr17:58156149	HEATR6	missense variant	deleterious(0.02)	probably damaging(0.913)
chr17:62081051	ICAM2	missense variant	deleterious(0.01)	probably damaging(0.969)
chr17:66547263	PRKAR1A	stop lost	-	-
chr17:67178826	ABCA10	missense variant	deleterious(0.03)	probably damaging(0.976)
chr17:73919604	FBF1	missense variant	deleterious(0.0)	probably damaging(0.999)
chr17:74287949	QRICH2	missense variant	deleterious(0.0)	possibly damaging(0.834)
chr17:76396816	PGS1	missense variant	deleterious(0.0)	probably damaging(0.963)
chr17:77757744	CBX2	missense variant	deleterious(0.01)	probably damaging(0.936)
chr17:78293277	RNF213	missense variant	deleterious(0.0)	possibly damaging(0.474)
chr17:80963085	B3GNTL1	missense variant	deleterious(0.0)	probably damaging(0.985)
chr18:12699085	CEP76	stop gained	-	-
chr18:43205777	SLC14A2	missense variant	deleterious(0.04)	probably damaging(0.989)
chr18:48331546	MRO	missense variant	deleterious(0.03)	possibly damaging(0.871)
chr18:52596100	CCDC68	missense variant	deleterious(0.0)	probably damaging(0.944)
chr18:56887588	GRP	missense variant	deleterious(0.0)	probably damaging(0.914)
chr18:59772850	PIGN	stop gained	-	-
chr18:8786041	SOGA2	stop gained	-	-
chr19:10444886	ICAM3	missense variant	deleterious(0.0)	probably damaging(1.0)
chr19:1045181	ABCA7	missense variant	deleterious(0.0)	probably damaging(0.998)
chr19:1058913	ABCA7	missense variant	deleterious(0.0)	possibly damaging(0.747)
chr19:11594629	ZNF653	missense variant	deleterious(0.0)	probably damaging(0.998)
chr19:1360716	MUM1	missense variant	deleterious(0.03)	probably damaging(0.986)
chr19:14270572	LPHN1	missense variant	deleterious(0.0)	probably damaging(1.0)
chr19:14578757	PKN1	missense variant	deleterious(0.0)	probably damaging(0.958)
chr19:15483049	AKAP8	missense variant	deleterious(0.0)	probably damaging(0.972)
chr19:17599831	SLC27A1	missense variant	deleterious(0.02)	possibly damaging(0.662)
chr19:33324193	SLC7A9	missense variant	deleterious(0.0)	probably damaging(0.961)
chr19:362422	THEG	missense variant	deleterious(0.0)	possibly damaging(0.856)
chr19:42795268	CIC	missense variant	deleterious(0.01)	probably damaging(0.964)
chr19:44896563	ZNF285	missense variant	deleterious(0.04)	possibly damaging(0.732)
chr19:52937215	ZNF534	stop gained	-	-
chr19:53651970	ZNF347	missense variant	deleterious(0.02)	probably damaging(0.991)
chr19:56736319	ZSCAN5A	missense variant	deleterious(0.04)	possibly damaging(0.833)
chr19:57133974	ZNF71	missense variant	deleterious(0.0)	probably damaging(0.982)
chr19:57133975	ZNF71	stop gained	-	-
chr19:57967464	VN1R1	missense variant	deleterious(0.0)	probably damaging(0.928)
chr20:24993519	ACSS1	missense variant	deleterious(0.0)	possibly damaging(0.906)
chr20:31380525	DNMT3B	missense variant	deleterious(0.0)	probably damaging(1.0)
chr20:333915	NRSN2	missense variant	deleterious(0.04)	probably damaging(0.999)
chr20:3571932	ATRN	missense variant	deleterious(0.01)	probably damaging(0.994)
chr20:36627705	TTI1	missense variant	deleterious(0.01)	possibly damaging(0.893)
chr20:3730864	HSPA12B	missense variant	deleterious(0.0)	probably damaging(0.979)
chr20:42161443	L3MBTL1	missense variant	deleterious(0.0)	probably damaging(0.991)
chr20:49571790	DPM1	missense variant	deleterious(0.0)	probably damaging(1.0)
chr20:57415771	GNAS	missense variant	deleterious(0.02)	probably damaging(0.975)
chr20:60791310	HRH3	missense variant	deleterious(0.0)	probably damaging(1.0)
chr20:61594049	SLC17A9	missense variant	deleterious(0.03)	probably damaging(1.0)
chr20:62192216	HELZ2	missense variant	deleterious(0.0)	probably damaging(1.0)
chr21:42817945	MX1	stop gained	-	-
chr21:45826535	TRPM2	missense variant	deleterious(0.0)	probably damaging(0.999)
chr21:46207866	UBE2G2	missense variant	deleterious(0.01)	possibly damaging(0.691)
chr21:47636364	LSS	missense variant	deleterious(0.0)	probably damaging(0.988)
chr22:17684560	CECR1	missense variant	deleterious(0.0)	probably damaging(1.0)
chr22:28194610	MN1	missense variant	deleterious(0.01)	possibly damaging(0.582)
chr22:39035691	FAM227A	missense variant	deleterious(0.0)	probably damaging(0.94)
chr22:40760945	ADSL	missense variant	deleterious(0.01)	probably damaging(0.999)
chr22:42951088	SERHL2	missense variant	deleterious(0.0)	probably damaging(0.999)
chr22:45598980	KIAA0930	missense variant	deleterious(0.0)	probably damaging(1.0)

## Sheet: Table S7 - JIP
Location	Gene	Consequence	SIFT	PolyPhen
chr10:112266735	DUSP5	missense variant	deleterious(0.0)	probably damaging(0.996)
chr10:121190929	GRK5	missense variant	deleterious(0.01)	probably damaging(0.988)
chr10:126097129	OAT	missense variant	deleterious(0.0)	probably damaging(0.984)
chr10:128118384	C10orf90	missense variant	deleterious(0.0)	probably damaging(0.998)
chr10:17742271	STAM	missense variant	deleterious(0.0)	probably damaging(0.977)
chr10:26781255	APBB1IP	splice acceptor variant	-	-
chr10:49917824	WDFY4	missense variant	deleterious(0.03)	possibly damaging(0.714)
chr10:5435578	TUBAL3	missense variant	deleterious(0.0)	probably damaging(0.998)
chr10:55719505	PCDH15	missense variant	deleterious(0.01)	probably damaging(0.974)
chr10:73269902	CDH23	missense variant	deleterious(0.0)	probably damaging(0.922)
chr10:88988664	NUTM2A	missense variant	deleterious(0.0)	probably damaging(0.997)
chr11:118404768	TMEM25	missense variant	deleterious(0.0)	possibly damaging(0.647)
chr11:118499343	PHLDB1	missense variant	deleterious(0.0)	probably damaging(0.998)
chr11:119983129	TRIM29	missense variant	deleterious(0.0)	probably damaging(0.999)
chr11:125853938	CDON	missense variant	deleterious(0.0)	probably damaging(1.0)
chr11:18369138	GTF2H1	missense variant	deleterious(0.0)	possibly damaging(0.878)
chr11:35313915	SLC1A2	missense variant	deleterious(0.0)	probably damaging(0.996)
chr11:43904227	ALKBH3	missense variant	deleterious(0.0)	probably damaging(0.999)
chr11:5255421	HBD	missense variant	deleterious(0.0)	probably damaging(0.97)
chr11:57971122	OR1S2	stop gained	-	-
chr11:57982748	OR1S1	stop gained	-	-
chr11:5798961	OR52N5	missense variant	deleterious(0.0)	probably damaging(0.977)
chr11:63276076	LGALS12	missense variant	deleterious(0.0)	possibly damaging(0.897)
chr11:64128017	RPS6KA4	missense variant	deleterious(0.0)	probably damaging(0.946)
chr11:64813305	NAALADL1	missense variant	deleterious(0.0)	possibly damaging(0.74)
chr11:67842221	CHKA	missense variant	deleterious(0.0)	probably damaging(0.998)
chr11:71817117	LRTOMT	missense variant	deleterious(0.0)	possibly damaging(0.631)
chr11:71850183	FOLR3	stop gained	-	-
chr11:82571035	PRCP	stop gained	-	-
chr11:89911177	NAALAD2	missense variant	deleterious(0.0)	probably damaging(1.0)
chr12:111951236	ATXN2	missense variant	deleterious(0.03)	possibly damaging(0.64)
chr12:112139972	ACAD10	missense variant	deleterious(0.0)	probably damaging(0.999)
chr12:120653364	PXN	missense variant	deleterious(0.02)	possibly damaging(0.778)
chr12:121432114	HNF1A	missense variant	deleterious(0.0)	probably damaging(0.965)
chr12:123875244	SETD8	missense variant	deleterious(0.0)	possibly damaging(0.862)
chr12:28544306	CCDC91	missense variant	deleterious(0.0)	probably damaging(0.99)
chr12:48258960	VDR	stop gained	-	-
chr12:5687660	ANO2	missense variant	deleterious(0.0)	probably damaging(0.999)
chr12:6127539	VWF	missense variant	deleterious(0.01)	possibly damaging(0.621)
chr12:78511865	NAV3	missense variant	deleterious(0.0)	probably damaging(0.99)
chr12:7982573	SLC2A14	missense variant	deleterious(0.0)	probably damaging(0.969)
chr13:114786915	RASA3	missense variant	deleterious(0.01)	probably damaging(0.944)
chr13:39542589	STOML3	missense variant	deleterious(0.0)	probably damaging(0.998)
chr13:98865534	FARP1	missense variant	deleterious(0.0)	probably damaging(0.999)
chr14:23444064	AJUBA	missense variant	deleterious(0.0)	probably damaging(0.968)
chr14:36295744	BRMS1L	missense variant	deleterious(0.0)	possibly damaging(0.528)
chr14:50101700	DNAAF2	missense variant	deleterious(0.0)	probably damaging(0.991)
chr14:63447682	KCNH5	missense variant	deleterious(0.0)	probably damaging(0.95)
chr14:64587672	SYNE2	missense variant	deleterious(0.03)	possibly damaging(0.611)
chr14:68292292	RAD51B	missense variant	deleterious(0.0)	possibly damaging(0.861)
chr14:94725630	PPP4R4	splice acceptor variant	-	-
chr15:31202922	FAN1	missense variant	deleterious(0.01)	probably damaging(0.999)
chr15:38229067	TMCO5A	stop gained	-	-
chr15:40675245	KNSTRN	missense variant	deleterious(0.04)	probably damaging(0.998)
chr15:41797666	LTK	missense variant	deleterious(0.0)	probably damaging(0.986)
chr15:41820102	RPAP1	missense variant	deleterious(0.0)	probably damaging(1.0)
chr15:45059916	TRIM69	stop gained	-	-
chr15:51829695	DMXL2	missense variant	deleterious(0.0)	probably damaging(0.995)
chr15:54592557	UNC13C	missense variant	deleterious(0.01)	probably damaging(0.997)
chr15:56388112	RFX7	missense variant	deleterious(0.03)	probably damaging(0.997)
chr15:65917766	SLC24A1	missense variant	deleterious(0.01)	probably damaging(1.0)
chr15:65931954	SLC24A1	missense variant	deleterious(0.02)	probably damaging(0.98)
chr15:67665743	IQCH	missense variant	deleterious(0.0)	possibly damaging(0.884)
chr15:75137435	SCAMP2	stop gained	-	-
chr15:81631840	TMC3	missense variant	deleterious(0.0)	probably damaging(0.999)
chr15:90174755	KIF7	missense variant	deleterious(0.01)	probably damaging(0.997)
chr15:90451542	C15orf38	missense variant	deleterious(0.0)	probably damaging(0.999)
chr15:95013586	MCTP2	missense variant	deleterious(0.0)	probably damaging(0.977)
chr16:10524832	ATF7IP2	missense variant	deleterious(0.01)	possibly damaging(0.802)
chr16:1420145	UNKL	missense variant	deleterious(0.0)	probably damaging(0.936)
chr16:21098204	DNAH3	missense variant	deleterious(0.04)	probably damaging(0.994)
chr16:2522344	NTN3	stop gained	-	-
chr16:29810034	KIF22	missense variant	deleterious(0.0)	probably damaging(0.986)
chr16:30128307	MAPK3	missense variant	deleterious(0.0)	possibly damaging(0.713)
chr16:4410476	CORO7	missense variant	deleterious(0.0)	probably damaging(0.979)
chr16:4828001	SEPT12	splice acceptor variant	-	-
chr16:4828100	SEPT12	missense variant	deleterious(0.0)	probably damaging(0.982)
chr16:53488588	RBL2	missense variant	deleterious(0.0)	probably damaging(1.0)
chr16:66951603	CDH16	missense variant	deleterious(0.0)	possibly damaging(0.786)
chr16:67220541	EXOC3L1	missense variant	deleterious(0.0)	probably damaging(0.974)
chr16:72184664	PMFBP1	missense variant	deleterious(0.0)	probably damaging(0.983)
chr16:818406	MSLN	missense variant	deleterious(0.0)	probably damaging(0.998)
chr16:88744863	SNAI3	missense variant	deleterious(0.0)	possibly damaging(0.462)
chr16:89211731	ACSF3	missense variant	deleterious(0.0)	probably damaging(0.992)
chr16:89346489	ANKRD11	missense variant	deleterious(0.03)	possibly damaging(0.598)
chr16:9858306	GRIN2A	missense variant	deleterious(0.02)	possibly damaging(0.748)
chr17:10293802	MYH8	missense variant	deleterious(0.01)	probably damaging(0.964)
chr17:10395793	MYH1	missense variant	deleterious(0.0)	possibly damaging(0.897)
chr17:12913974	ELAC2	stop gained	-	-
chr17:18880262	FAM83G	stop gained	-	-
chr17:20768768	CCDC144NL	missense variant	deleterious(0.0)	possibly damaging(0.486)
chr17:26685948	TMEM199	missense variant	deleterious(0.0)	possibly damaging(0.862)
chr17:33266297	CCT6B	missense variant	deleterious(0.0)	probably damaging(0.998)
chr17:33806270	SLFN12L	missense variant	deleterious(0.03)	probably damaging(0.971)
chr17:3489164	TRPV1	stop gained	-	-
chr17:3721716	C17orf85	missense variant	deleterious(0.01)	possibly damaging(0.45)
chr17:38131156	GSDMA	missense variant	deleterious(0.01)	probably damaging(0.926)
chr17:38175817	MED24	missense variant	deleterious(0.0)	probably damaging(1.0)
chr17:3967719	ZZEF1	missense variant	deleterious(0.0)	probably damaging(0.911)
chr17:40183752	ZNF385C	missense variant	deleterious(0.03)	probably damaging(0.998)
chr17:40689438	NAGLU	missense variant	deleterious(0.0)	probably damaging(1.0)
chr17:41177366	RND2	start lost	-	-
chr17:42852982	ADAM11	missense variant	deleterious(0.01)	possibly damaging(0.881)
chr17:46621059	HOXB2	missense variant	deleterious(0.0)	probably damaging(0.999)
chr17:46622126	HOXB2	missense variant	deleterious(0.03)	possibly damaging(0.845)
chr17:61911365	SMARCD2	missense variant	deleterious(0.0)	probably damaging(0.995)
chr17:65907562	BPTF	missense variant	deleterious(0.0)	probably damaging(0.999)
chr17:66547263	PRKAR1A	stop lost	-	-
chr17:686540	RNMTL1	missense variant	deleterious(0.0)	probably damaging(0.977)
chr17:72860972	FDXR	missense variant	deleterious(0.0)	probably damaging(1.0)
chr17:72921033	OTOP2	missense variant	deleterious(0.0)	probably damaging(0.961)
chr17:75190823	SEC14L1	missense variant	deleterious(0.02)	probably damaging(0.99)
chr17:7608963	EFNB3	missense variant	deleterious(0.0)	probably damaging(0.965)
chr18:22807624	ZNF521	missense variant	deleterious(0.0)	probably damaging(1.0)
chr18:30803106	CCDC178	missense variant	deleterious(0.01)	possibly damaging(0.814)
chr18:31318696	ASXL3	missense variant	deleterious(0.0)	possibly damaging(0.502)
chr18:40853933	SYT4	missense variant	deleterious(0.0)	probably damaging(0.95)
chr19:10578193	PDE4A	stop gained	-	-
chr19:1058913	ABCA7	missense variant	deleterious(0.0)	possibly damaging(0.747)
chr19:11031120	CARM1	missense variant	deleterious(0.03)	possibly damaging(0.888)
chr19:12758282	MAN2B1	missense variant	deleterious(0.0)	probably damaging(1.0)
chr19:14141595	RLN3	missense variant	deleterious(0.04)	possibly damaging(0.855)
chr19:15298758	NOTCH3	missense variant	deleterious(0.03)	probably damaging(0.998)
chr19:2097331	IZUMO4	missense variant	deleterious(0.0)	probably damaging(1.0)
chr19:36303593	PRODH2	missense variant	deleterious(0.0)	probably damaging(0.999)
chr19:39898636	ZFP36	missense variant	deleterious(0.0)	probably damaging(0.998)
chr19:4326989	STAP2	missense variant	deleterious(0.0)	probably damaging(0.948)
chr19:43865432	CD177	missense variant	deleterious(0.0)	probably damaging(0.993)
chr19:45655398	NKPD1	missense variant	deleterious(0.01)	probably damaging(0.929)
chr19:46124847	EML2	missense variant	deleterious(0.0)	probably damaging(0.994)
chr19:48306052	TPRX1	missense variant	deleterious(0.0)	probably damaging(0.979)
chr19:49656723	HRC	missense variant	deleterious(0.04)	possibly damaging(0.686)
chr19:49931238	GFY	missense variant	deleterious(0.0)	probably damaging(0.998)
chr19:50978732	FAM71E1	missense variant	deleterious(0.04)	possibly damaging(0.711)
chr19:5207964	PTPRS	missense variant	deleterious(0.03)	probably damaging(1.0)
chr19:54515234	CACNG6	missense variant	deleterious(0.01)	probably damaging(0.992)
chr19:54974523	LENG9	missense variant	deleterious(0.01)	possibly damaging(0.737)
chr19:55753593	PPP6R1	missense variant	deleterious(0.0)	possibly damaging(0.489)
chr19:57333062	ZIM2	missense variant	deleterious(0.02)	probably damaging(0.97)
chr19:9213539	OR7G2	stop gained	-	-
chr1:108786383	NBPF4	start lost	-	-
chr1:109824674	PSRC1	missense variant	deleterious(0.0)	probably damaging(0.998)
chr1:112031442	ADORA3	missense variant	deleterious(0.02)	probably damaging(0.998)
chr1:114281372	PHTF1	missense variant	deleterious(0.0)	probably damaging(0.974)
chr1:144906086	PDE4DIP	missense variant	deleterious(0.04)	probably damaging(0.988)
chr1:153234332	LOR	stop gained	-	-
chr1:154296201	AQP10	missense variant	deleterious(0.0)	probably damaging(0.995)
chr1:154437819	IL6R	missense variant	deleterious(0.0)	possibly damaging(0.862)
chr1:158064537	KIRREL	missense variant	deleterious(0.04)	possibly damaging(0.544)
chr1:160106407	ATP1A2	missense variant	deleterious(0.01)	possibly damaging(0.861)
chr1:16901031	NBPF1	start lost	-	-
chr1:175375666	TNR	missense variant	deleterious(0.0)	probably damaging(0.999)
chr1:1858108	C1orf222	missense variant	deleterious(0.0)	probably damaging(1.0)
chr1:186031052	HMCN1	missense variant	deleterious(0.02)	probably damaging(0.997)
chr1:197404682	CRB1	missense variant	deleterious(0.0)	possibly damaging(0.57)
chr1:20027260	TMCO4	splice donor variant	-	-
chr1:201355561	LAD1	stop gained	-	-
chr1:204197348	PLEKHA6	missense variant	deleterious(0.0)	probably damaging(0.996)
chr1:204955193	NFASC	missense variant	deleterious(0.0)	probably damaging(0.973)
chr1:213031795	FLVCR1	start lost	-	-
chr1:222803239	MIA3	missense variant	deleterious(0.01)	probably damaging(0.96)
chr1:228469744	OBSCN	missense variant	deleterious(0.0)	probably damaging(1.0)
chr1:228495072	OBSCN	missense variant	deleterious(0.0)	probably damaging(1.0)
chr1:241714261	KMO	missense variant	deleterious(0.02)	possibly damaging(0.88)
chr1:25697001	RHCE	missense variant	deleterious(0.01)	possibly damaging(0.906)
chr1:26161701	AUNIP	missense variant	deleterious(0.0)	probably damaging(0.998)
chr1:43315330	ZNF691	start lost	-	-
chr1:43647223	WDR65	missense variant	deleterious(0.0)	probably damaging(0.935)
chr1:47079062	MOB3C	start lost	-	-
chr1:51860106	EPS15	missense variant	deleterious(0.02)	probably damaging(0.965)
chr1:59042068	TACSTD2	missense variant	deleterious(0.0)	possibly damaging(0.805)
chr1:62550294	INADL	missense variant	deleterious(0.0)	probably damaging(0.991)
chr20:1218822	RAD21L1	missense variant	deleterious(0.04)	possibly damaging(0.748)
chr20:23967079	GGTLC1	missense variant	deleterious(0.0)	probably damaging(0.996)
chr20:34827948	AAR2	missense variant	deleterious(0.0)	probably damaging(0.997)
chr20:60774190	MTG2	missense variant	deleterious(0.0)	probably damaging(0.989)
chr21:46207866	UBE2G2	missense variant	deleterious(0.01)	possibly damaging(0.691)
chr22:29660024	RHBDD3	missense variant	deleterious(0.04)	probably damaging(0.998)
chr22:31492854	SMTN	missense variant	deleterious(0.0)	possibly damaging(0.857)
chr22:36684853	MYH9	missense variant	deleterious(0.01)	probably damaging(0.979)
chr22:38054983	PDXP	missense variant	deleterious(0.01)	possibly damaging(0.506)
chr22:41911392	ACO2	missense variant	deleterious(0.0)	probably damaging(0.999)
chr2:108994942	SULT1C4	missense variant	deleterious(0.0)	probably damaging(0.995)
chr2:109490021	CCDC138	missense variant	deleterious(0.02)	possibly damaging(0.871)
chr2:120219473	SCTR	missense variant	deleterious(0.0)	probably damaging(0.984)
chr2:143959772	ARHGAP15	splice donor variant	-	-
chr2:162894875	DPP4	missense variant	deleterious(0.02)	possibly damaging(0.481)
chr2:179666916	TTN	missense variant	deleterious(0.0)	probably damaging(0.998)
chr2:182852597	PPP1R1C	missense variant	deleterious(0.0)	probably damaging(0.999)
chr2:186660424	FSIP2	missense variant	deleterious(0.0)	probably damaging(0.97)
chr2:1926366	MYT1L	missense variant	deleterious(0.01)	possibly damaging(0.9)
chr2:197028065	STK17B	missense variant	deleterious(0.02)	possibly damaging(0.718)
chr2:200820870	C2orf47	missense variant	deleterious(0.0)	probably damaging(0.986)
chr2:201477330	AOX1	splice acceptor variant	-	-
chr2:204039997	NBEAL1	missense variant	deleterious(0.0)	probably damaging(1.0)
chr2:227964402	COL4A4	missense variant	deleterious(0.02)	probably damaging(1.0)
chr2:231775358	GPR55	missense variant	deleterious(0.0)	probably damaging(0.999)
chr2:234471423	USP40	missense variant	deleterious(0.0)	probably damaging(1.0)
chr2:234851364	TRPM8	missense variant	deleterious(0.02)	possibly damaging(0.461)
chr2:241535802	CAPN10	missense variant	deleterious(0.0)	probably damaging(0.975)
chr2:27303631	EMILIN1	missense variant	deleterious(0.0)	probably damaging(0.996)
chr2:32368477	SPAST	missense variant	deleterious(0.03)	possibly damaging(0.845)
chr2:32445337	SLC30A6	missense variant	deleterious(0.0)	possibly damaging(0.703)
chr2:39050358	DHX57	missense variant	deleterious(0.02)	possibly damaging(0.627)
chr3:112724413	C3orf17	missense variant	deleterious(0.0)	probably damaging(0.999)
chr3:121363765	HCLS1	missense variant	deleterious(0.0)	probably damaging(1.0)
chr3:123440992	MYLK	missense variant	deleterious(0.0)	probably damaging(0.976)
chr3:127682182	KBTBD12	missense variant	deleterious(0.02)	probably damaging(1.0)
chr3:130140181	COL6A5	missense variant	deleterious(0.02)	probably damaging(0.988)
chr3:132350233	ACAD11	missense variant	deleterious(0.04)	probably damaging(1.0)
chr3:133185713	BFSP2	missense variant	deleterious(0.03)	possibly damaging(0.822)
chr3:138375040	PIK3CB	missense variant	deleterious(0.0)	probably damaging(1.0)
chr3:146311897	PLSCR5	missense variant	deleterious(0.0)	probably damaging(1.0)
chr3:147108827	ZIC4	missense variant	deleterious(0.01)	probably damaging(0.915)
chr3:15602385	HACL1	missense variant	deleterious(0.0)	possibly damaging(0.769)
chr3:195501176	MUC4	missense variant	deleterious(0.0)	probably damaging(0.999)
chr3:39178429	TTC21A	missense variant	deleterious(0.02)	probably damaging(0.974)
chr3:42774428	CCDC13	missense variant	deleterious(0.01)	probably damaging(0.994)
chr3:47043956	NBEAL2	missense variant	deleterious(0.0)	possibly damaging(0.561)
chr3:62501766	CADPS	missense variant	deleterious(0.0)	probably damaging(1.0)
chr3:77612456	ROBO2	missense variant	deleterious(0.0)	possibly damaging(0.769)
chr3:97673249	MINA	missense variant	deleterious(0.0)	probably damaging(0.994)
chr3:9934759	JAGN1	missense variant	deleterious(0.0)	probably damaging(0.99)
chr3:9934760	JAGN1	missense variant	deleterious(0.0)	probably damaging(0.996)
chr4:128841901	MFSD8	missense variant	deleterious(0.01)	possibly damaging(0.817)
chr4:138450988	PCDH18	missense variant	deleterious(0.0)	probably damaging(0.935)
chr4:144361380	GAB1	missense variant	deleterious(0.0)	probably damaging(0.999)
chr4:151356805	LRBA	missense variant	deleterious(0.0)	probably damaging(0.998)
chr4:155468877	PLRG1	missense variant	deleterious(0.02)	probably damaging(0.999)
chr4:170057626	SH3RF1	missense variant	deleterious(0.0)	probably damaging(0.999)
chr4:170057628	SH3RF1	missense variant	deleterious(0.0)	possibly damaging(0.738)
chr4:170057630	SH3RF1	missense variant	deleterious(0.01)	possibly damaging(0.736)
chr4:1739421	TACC3	missense variant	deleterious(0.0)	probably damaging(1.0)
chr4:184175031	WWC2	stop gained	-	-
chr4:40809128	NSUN7	missense variant	deleterious(0.0)	possibly damaging(0.569)
chr4:41946915	TMEM33	missense variant	deleterious(0.02)	probably damaging(0.994)
chr4:77068634	NUP54	missense variant	deleterious(0.0)	possibly damaging(0.578)
chr5:140307844	PCDHAC1	missense variant	deleterious(0.0)	probably damaging(1.0)
chr5:140755205	PCDHGA6	missense variant	deleterious(0.01)	probably damaging(0.995)
chr5:141009687	HDAC3	missense variant	deleterious(0.03)	probably damaging(0.971)
chr5:149384533	HMGXB3	missense variant	deleterious(0.0)	probably damaging(0.985)
chr5:149769459	TCOF1	missense variant	deleterious(0.02)	possibly damaging(0.613)
chr5:169309632	FAM196B	missense variant	deleterious(0.04)	possibly damaging(0.796)
chr5:176070115	EIF4E1B	stop gained	-	-
chr5:35692782	SPEF2	stop gained	-	-
chr5:37183005	C5orf42	missense variant	deleterious(0.01)	probably damaging(0.974)
chr5:37350330	NUP155	missense variant	deleterious(0.0)	possibly damaging(0.838)
chr5:44815160	MRPS30	missense variant	deleterious(0.0)	possibly damaging(0.642)
chr5:79363871	THBS4	missense variant	deleterious(0.0)	probably damaging(0.999)
chr5:79374950	THBS4	missense variant	deleterious(0.0)	probably damaging(1.0)
chr5:843835	ZDHHC11	missense variant	deleterious(0.0)	probably damaging(0.955)
chr5:87516465	TMEM161B	missense variant	deleterious(0.0)	probably damaging(0.983)
chr5:96232550	ERAP2	missense variant	deleterious(0.0)	probably damaging(1.0)
chr6:109315685	SESN1	missense variant	deleterious(0.0)	possibly damaging(0.494)
chr6:109819035	AK9	missense variant	deleterious(0.0)	probably damaging(0.999)
chr6:116968717	ZUFSP	missense variant	deleterious(0.0)	probably damaging(1.0)
chr6:128330322	PTPRK	missense variant	deleterious(0.0)	probably damaging(0.974)
chr6:138200010	TNFAIP3	missense variant	deleterious(0.01)	probably damaging(0.992)
chr6:151914241	CCDC170	splice acceptor variant	-	-
chr6:169648940	THBS2	missense variant	deleterious(0.0)	probably damaging(0.998)
chr6:28200546	ZSCAN9	missense variant	deleterious(0.0)	probably damaging(0.997)
chr6:2892158	SERPINB9	missense variant	deleterious(0.01)	probably damaging(0.982)
chr6:29395064	OR11A1	missense variant	deleterious(0.0)	probably damaging(0.942)
chr6:29408454	OR10C1	missense variant	deleterious(0.0)	probably damaging(0.997)
chr6:31516088	NFKBIL1	missense variant	deleterious(0.0)	probably damaging(0.999)
chr6:38980413	DNAH8	missense variant	deleterious(0.0)	probably damaging(1.0)
chr6:41121541	TREML1	missense variant	deleterious(0.0)	probably damaging(1.0)
chr6:41121685	TREML1	missense variant	deleterious(0.0)	probably damaging(0.986)
chr6:41743298	FRS3	missense variant	deleterious(0.0)	probably damaging(0.985)
chr6:43170504	CUL9	missense variant	deleterious(0.0)	probably damaging(0.968)
chr6:53976325	MLIP	missense variant	deleterious(0.01)	possibly damaging(0.854)
chr6:70506722	LMBRD1	missense variant	deleterious(0.0)	probably damaging(0.982)
chr6:72892358	RIMS1	missense variant	deleterious(0.0)	probably damaging(0.952)
chr6:90371818	MDN1	missense variant	deleterious(0.01)	probably damaging(0.991)
chr7:100606746	MUC3A	missense variant	deleterious(0.0)	probably damaging(0.985)
chr7:101870941	CUX1	missense variant	deleterious(0.0)	probably damaging(0.994)
chr7:102448830	FAM185A	missense variant	deleterious(0.0)	probably damaging(0.999)
chr7:115580705	TFEC	missense variant	deleterious(0.0)	probably damaging(0.971)
chr7:117250705	CFTR	missense variant	deleterious(0.0)	probably damaging(0.999)
chr7:128312561	FAM71F2	missense variant	deleterious(0.03)	probably damaging(0.994)
chr7:134253046	AKR1B15	missense variant	deleterious(0.01)	probably damaging(0.967)
chr7:140244548	DENND2A	missense variant	deleterious(0.0)	probably damaging(1.0)
chr7:21628888	DNAH11	missense variant	deleterious(0.0)	probably damaging(0.99)
chr7:2626004	IQCE	missense variant	deleterious(0.0)	possibly damaging(0.693)
chr7:37936489	NME8	missense variant	deleterious(0.0)	probably damaging(0.974)
chr7:75687303	MDH2	missense variant	deleterious(0.01)	probably damaging(0.997)
chr7:857127	SUN1	missense variant	deleterious(0.02)	possibly damaging(0.803)
chr7:87060809	ABCB4	missense variant	deleterious(0.0)	probably damaging(0.994)
chr7:91712863	AKAP9	missense variant	deleterious(0.0)	probably damaging(1.0)
chr7:99621910	ZKSCAN1	missense variant	deleterious(0.04)	probably damaging(0.981)
chr7:99693625	MCM7	missense variant	deleterious(0.0)	probably damaging(0.96)
chr7:99773430	GPC2	missense variant	deleterious(0.0)	possibly damaging(0.589)
chr8:101586101	SNX31	missense variant	deleterious(0.0)	probably damaging(0.997)
chr8:105436544	DPYS	missense variant	deleterious(0.0)	probably damaging(0.999)
chr8:133058130	OC90	missense variant	deleterious(0.01)	possibly damaging(0.657)
chr8:144885905	SCRIB	missense variant	deleterious(0.0)	probably damaging(0.984)
chr8:145542549	DGAT1	missense variant	deleterious(0.0)	probably damaging(0.968)
chr8:145700575	FOXH1	missense variant	deleterious(0.0)	probably damaging(0.943)
chr8:145773557	ARHGAP39	missense variant	deleterious(0.0)	probably damaging(0.992)
chr8:27145429	TRIM35	missense variant	deleterious(0.0)	probably damaging(0.952)
chr8:38285485	FGFR1	missense variant	deleterious(0.01)	probably damaging(0.998)
chr8:67576853	VCPIP1	missense variant	deleterious(0.01)	probably damaging(0.956)
chr8:70982011	PRDM14	missense variant	deleterious(0.0)	possibly damaging(0.459)
chr8:8175897	SGK223	missense variant	deleterious(0.0)	possibly damaging(0.76)
chr8:82615066	ZFAND1	missense variant	deleterious(0.0)	possibly damaging(0.514)
chr9:103348337	MURC	missense variant	deleterious(0.0)	possibly damaging(0.821)
chr9:1056501	DMRT2	missense variant	deleterious(0.0)	possibly damaging(0.521)
chr9:111625513	ACTL7A	missense variant	deleterious(0.01)	probably damaging(1.0)
chr9:123540631	FBXW2	missense variant	deleterious(0.02)	probably damaging(0.996)
chr9:128246773	MAPKAP1	missense variant	deleterious(0.0)	probably damaging(0.989)
chr9:136289590	ADAMTS13	missense variant	deleterious(0.0)	probably damaging(0.995)
chr9:139103275	QSOX2	missense variant	deleterious(0.0)	probably damaging(1.0)
chr9:140350903	NSMF	missense variant	deleterious(0.0)	possibly damaging(0.784)
chr9:74313049	TMEM2	missense variant	deleterious(0.0)	probably damaging(1.0)
chr9:86281333	UBQLN1	missense variant	deleterious(0.02)	probably damaging(0.998)
