# Supplementary material for: Genetic evidence of tri-genealogy hypothesis on the origin of ethnic minorities in Yunnan
Source: BMC Biol. 2022 Jul 21;20:166. doi: 10.1186/s12915-022-01367-3 (PMC9306206; doi:10.1186/s12915-022-01367-3)
Supplement: Supplementary file 7 — Additional file 7: Table S8. Annotation of major contributing SNPs for adaptive genes with extreme significance. Differential adaptive genes with extreme significance (P < 0.01) with major contributing SNPs are shown in the table. Major contributing SNPs were defined as SNPs with PBS values larger than 0.1 in at least one of the other three M.Yunnan.West populations. [file 12915_2022_1367_MOESM7_ESM.xlsx]

## Sheet: Table S8 - ACH
Gene	Highly-differientiated Population	PBS						Location	rsID	Ancestral Allele	Derived Allele	Derived Allele Frequency				Variant Type	Amino Acids Change	SIFT	Polyphen
		ACH-DAI		ACH-DEA		ACH-JIP						ACH	DAI	DEA	JIP
		PBS	p-value	PBS	p-value	PBS	p-value
PAQR8	DEA, JIP	0.18426	0.0208921	0.233631	0.00983531	0.208532	0.00938593	chr6:52268890	rs17591381	G	A	0.253846	0.0865385	0.0538462	0.075	synonymous variant	-	-	-
ZNF865	DEA, JIP	0.244295	0.0114581	0.298536	0.00522929	0.294531	0.00353271	chr19:56125944	rs2280254	C	T	0.576923	0.346154	0.3	0.291667	synonymous variant	-	-	-
								chr19:56127597	rs3852898	G	A	0.576923	0.355769	0.3	0.308333	synonymous variant	-	-	-

## Sheet: Table S8 - DAI
Gene	Highly-differientiated Population	PBS						Location	rsID	Ancestral Allele	Derived Allele	Derived Allele Frequency				Variant Type	Amino Acids Change	SIFT	Polyphen
		DAI-ACH		DAI-DEA		DAI-JIP						ACH	DAI	DEA	JIP
		PBS	p-value	PBS	p-value	PBS	p-value
ANKRD36C	ACH, DEA, JIP	0.288987	0.00574134	0.291987	0.00315066	0.272437	0.007072	chr2:96525640	rs77864759	G	T	0.492308	0.173077	0.5	0.491667	missense variant	L>I	tolerated(0.11)	probably_damaging(0.986)
								chr2:96525659	rs72931750	C	T	0.5	0.201923	0.5	0.491667	synonymous variant	-	-	-
								chr2:96525718	rs77057279	G	T	0.484615	0.240385	0.492308	0.491667	missense variant	L>M	-	benign(0.051)
								chr2:96525723	rs77757712	C	T	0.484615	0.240385	0.492308	0.491667	missense variant	R>Q	tolerated(0.41)	benign(0.024)
								chr2:96525736	rs78585559	T	C	0.476923	0.182692	0.484615	0.475	missense variant	R>G	tolerated(0.36)	probably_damaging(0.983)
								chr2:96525750	rs76379993	T	A	0.476923	0.105769	0.476923	0.45	missense variant	H>L	deleterious(0)	probably_damaging(0.976)
								chr2:96525755	rs77658288	A	T	0.476923	0.125	0.484615	0.475	missense variant	D>E	deleterious(0.03)	probably_damaging(0.991)
								chr2:96525768	rs78780931	G	A	0.469231	0.105769	0.484615	0.466667	missense variant	T>I	deleterious(0.03)	benign(0.001)
								chr2:96525771	rs74941794	A	C	0.469231	0.0961538	0.469231	0.466667	stop gained	L>*	-	-
								chr2:96525782	rs75657861	T	C	0.461538	0.0865385	0.453846	0.466667	synonymous variant	-	-	-
								chr2:96525794	rs79908880	C	A	0.446154	0.0192308	0.438462	0.45	missense variant	K>N	tolerated(0.98)	benign(0.001)
								chr2:96525831	rs77253664	A	G	0.307692	0.00961538	0.323077	0.208333	intron variant	-	-	-
								chr2:96594759	rs75830348	G	A	0.476923	0.240385	0.5	0.441667	intron variant	-	-	-
								chr2:96594777	rs78943121	C	T	0.469231	0.182692	0.492308	0.441667	intron variant	-	-	-
								chr2:96594791	rs79976205	A	G	0.461538	0.0865385	0.461538	0.408333	intron variant	-	-	-
								chr2:96594802	rs76998771	A	T	0.446154	0.0769231	0.453846	0.375	intron variant	-	-	-
								chr2:96616532	rs76743459	T	G	0.5	0.230769	0.5	0.483333	intron variant	-	-	-
								chr2:96617090	rs72935833	A	G	0.5	0	0.5	0.483333	intron variant	-	-	-
								chr2:96617106	rs76943414	A	C	0.492308	0	0.5	0.483333	synonymous variant	-	-	-
								chr2:96617111	rs76474100	G	A	0.5	0	0.5	0.483333	stop gained	R>*	-	-
								chr2:96617113	rs80297803	G	A	0.5	0	0.5	0.483333	missense variant	P>L	deleterious(0)	benign(0.255)
								chr2:96617125	rs75585230	T	C	0.5	0	0.5	0.483333	missense variant	K>R	tolerated(0.05)	possibly_damaging(0.646)
								chr2:96617132	rs75695780	T	C	0.5	0	0.5	0.483333	missense variant	K>E	deleterious(0)	benign(0.301)
								chr2:96617155	rs76752473	A	G	0.5	0	0.5	0.483333	missense variant	I>T	tolerated(0.14)	benign(0.158)
TMEM258	ACH, JIP	0.238692	0.00941058	0.0857145	0.0293571	0.279467	0.00668202	chr11:61548559	rs509360	A	G	0.315385	0.625	0.507692	0.275	intron variant	-	-	-
								chr11:61551356	rs174535	C	T	0.7	0.384615	0.507692	0.758333	intron variant	-	-	-
								chr11:61551927	rs174536	C	A	0.7	0.403846	0.507692	0.758333	intron variant	-	-	-
TAS2R30	ACH, DEA, JIP	0.311115	0.00456537	0.358252	0.00156597	0.295107	0.00569666	chr12:11286249	rs77777159	T	C	0.161538	0	0.138462	0.108333	missense variant	I>V	tolerated(0.08)	benign(0.05)
								chr12:11286274	rs763567256	C	T	0.292308	0	0.376923	0.283333	synonymous variant	-	-	-
								chr12:11286276	rs764626405	G	C	0.276923	0	0.376923	0.283333	missense variant	L>V	tolerated(0.3)	benign(0.044)
								chr12:11286280	rs765887275	G	A	0.284615	0	0.369231	0.275	synonymous variant	-	-	-
								chr12:11286282	rs754652045	G	A	0.284615	0	0.353846	0.266667	missense variant	L>F	tolerated(1)	benign(0)
								chr12:11286289	rs747873789	A	T	0.230769	0	0.284615	0.208333	missense variant	F>L	tolerated(0.52)	benign(0.005)
								chr12:11286309	rs781330204	G	C	0.184615	0	0.184615	0.141667	missense variant	L>V	tolerated(1)	benign(0.005)
								chr12:11286314	rs776000449	A	G	0.146154	0	0.161538	0.133333	missense variant	M>T	tolerated(0.1)	benign(0.005)
								chr12:11286318	rs763370440	T	C	0.138462	0	0.138462	0.1	missense variant	N>D	tolerated(0.22)	benign(0.011)
SUDS3	ACH, DEA, JIP	0.304755	0.00490178	0.227694	0.00632009	0.26863	0.0072855	chr12:118827781	rs2271007	G	A	0.284615	0.519231	0.338462	0.308333	intron variant	-	-	-
PCNXL4	ACH, DEA, JIP	0.257173	0.00777414	0.254062	0.00474968	0.257452	0.00823397	chr14:60574539	rs12465	G	A	0.176923	0.288462	0.123077	0.05	synonymous variant	-	-	-
								chr14:60581863	rs219314	A	G	0.269231	0.557692	0.315385	0.225	synonymous variant	-	-	-
								chr14:60581935	rs150687	T	C	0.184615	0.288462	0.123077	0.05	synonymous variant	-	-	-
								chr14:60582053	rs150688	G	A	0.661538	0.413462	0.669231	0.616667	missense variant	V>I	tolerated(0.17)	benign(0.001)
								chr14:60585131	rs308998	A	G	0.338462	0.586538	0.330769	0.383333	missense variant	E>K	tolerated(0.07)	benign(0.011)
								chr14:60591829	rs308990	T	C	0.284615	0.567308	0.315385	0.275	synonymous variant	-	-	-
								chr14:60591887	rs167437	A	G	0.661538	0.413462	0.669231	0.616667	missense variant	S>G	-	benign(0.001)
								chr14:60611675	rs381839	G	A	0.338462	0.586538	0.330769	0.383333	intron variant	-	-	-
TMEM121	ACH, DEA, JIP	0.316671	0.00433971	0.487937	0.000398911	0.455975	0.00117369	chr14:105995534	rs79790529	G	A	0.530769	0.730769	0.430769	0.458333	synonymous variant	-	-	-
								chr14:105996119	rs79647036	C	T	0.523077	0.740385	0.430769	0.439655	synonymous variant	-	-	-
GOLGA6L1	ACH, DEA	0.253672	0.00805883	0.295363	0.00308848	0.204373	0.0139227	chr15:22743086	rs201721928	C	T	0.046875	0.173077	0.0327869	0.0677966	missense variant	R>W	tolerated(0.18)	possibly_damaging(0.835)
								chr15:22743104	rs373820547	G	A	0.0238095	0.0769231	0	0.0333333	missense variant	V>M	tolerated(0.18)	possibly_damaging(0.835)
RGS9	ACH, DEA, JIP	0.242522	0.00902776	0.371228	0.00137487	0.311635	0.00478732	chr17:63189817	rs2056050	G	A	0.361538	0.625	0.246154	0.308333	intron variant	-	-	-
ZNF431	ACH, JIP	0.29804	0.00522009	0.111618	0.0221902	0.269521	0.00714336	chr19:21349311	rs7256576	C	T	0.876923	0.633333	0.730769	0.866667	intron variant	-	-	-

## Sheet: Table S8 - DEA
Gene	Highly-differientiated Population	PBS						Location	rsID	Ancestral Allele	Derived Allele	Derived Allele Frequency				Variant Type	Amino Acids Change	SIFT	Polyphen
		DEA-ACH		DEA-DAI		DEA-JIP						ACH	DAI	DEA	JIP
		PBS	p-value	PBS	p-value	PBS	p-value
NPPC	ACH, JIP	0.291223	0.0091463	0.249855	0.0117188	0.287639	0.00883262	chr2:232790162	rs200405363	G	T	0	0.00961538	0.0923077	0	synonymous variant	-	-	-
C4orf17	ACH, DAI	0.338189	0.00571445	0.331708	0.00482993	0.193021	0.0225101	chr4:100443720	rs13143848	G	A	0.207692	0.317308	0.523077	0.316667	missense variant	G>E	tolerated(0.31)	benign(0.131)
								chr4:100443782	rs13119384	C	T	0.515385	0.528846	0.330769	0.441667	missense variant	P<S	tolerated(0.31)	benign(0.131)
								chr4:100443784	rs61732380	C	G	0.146154	0.115385	0.415385	0.258333	synonymous variant	-	-	-
								chr4:100443800	rs17029087	G	A	0.146154	0.115385	0.415385	0.258333	missense variant	E>K	tolerated(0.06)	benign(0.068)
								chr4:100451127	rs45440196	G	A	0.169231	0.153846	0.469231	0.316667	intron variant	-	-	-
MTTP	ACH, DAI	0.285416	0.00970322	0.355451	0.00376426	0.119508	0.0463174	chr4:100485244	rs11944749	G	C	0.161538	0.144231	0.476923	0.316667	intron variant	-	-	-
								chr4:100485255	rs11944752	G	A	0.169231	0.153846	0.476923	0.316667	intron variant	-	-	-
								chr4:100504664	rs3816873	T	C	0.169231	0.153846	0.476923	0.316667	missense variant	I>T	tolerated(0.73)	benign(0.015)
								chr4:100510859	rs991811	C	T	0.469231	0.375	0.746154	0.65	synonymous variant	-	-	-
								chr4:100516022	rs2306985	G	C	0.469231	0.375	0.746154	0.65	missense variant	H>Q	tolerated(0.44)	-
TNFAIP3	ACH, DAI, JIP	0.627671	0.000353814	0.620041	0.000223353	0.391124	0.00326989	chr6:138200010	-	G	A	0	0	0.361538	0.133333	missense variant	M>I	deleterious(0.01)	probably_damaging(0.992)
								chr6:138202165	-	C	A	0	0	0.184615	0.05	intron variant	-	-	-
RAMP3	DAI, JIP	0.249783	0.0136533	0.36183	0.00358873	0.281246	0.00954227	chr7:45197433	rs67477213	G	A	0	0.0192308	0.0615385	0	synonymous variant	-	-	-
								chr7:45217015	rs2074654	T	C	0.130769	0.0384615	0.261538	0.108333	missense variant	W>R	deleterious(0.04)	probably_damaging(1)
								chr7:45223018	rs11982639	G	C	0.861538	0.942308	0.676923	0.883333	intron variant	-	-	-
MIR3167	ACH, JIP	0.283479	0.00978519	0.142454	0.0378892	0.277511	0.00973849	chr11:126858392	rs670637	A	G	0.0230769	0.0865385	0.161538	0.025	intron variant	-	-	-
								chr11:126858406	rs634171	T	A	0.975806	0.913462	0.838462	0.974576	intron variant	-	-	-
TCTN2	ACH, DAI, JIP	0.308159	0.00776143	0.272391	0.00921513	0.314511	0.00691602	chr12:124172555	rs7298831	A	T	0.0769231	0.115385	0.292308	0.108333	intron variant	-	-	-
								chr12:124172731	rs7313032	G	A	0.0769231	0.115385	0.292308	0.108333	intron variant	-	-	-
								chr12:124172746	rs7302449	T	C	0.207692	0.211538	0.430769	0.158333	intron variant	-	-	-
								chr12:124177289	rs7137946	C	T	0.792308	0.788462	0.569231	0.841667	intron variant	-	-	-
								chr12:124179417	rs7966867	C	T	0.792308	0.788462	0.569231	0.841667	synonymous variant	-	-	-
								chr12:124179739	rs12831081	A	G	0.0769231	0.105769	0.276923	0.0833333	intron variant	-	-	-
								chr12:124181049	rs7298440	C	T	0.0769231	0.105769	0.276923	0.0833333	intron variant	-	-	-
								chr12:124181820	rs7979528	A	G	0.0769231	0.105769	0.276923	0.0833333	intron variant	-	-	-
ZNF121	DAI, JIP	0.226404	0.0171861	0.290193	0.00760919	0.295331	0.00819546	chr19:9678748	rs12462832	T	G	0.0846154	0.0480769	0.207692	0.05	intron variant	-	-	-

## Sheet: Table S8 - JIP
Gene	Highly-differientiated Population	PBS						Location	rsID	Ancestral Allele	Derived Allele	Derived Allele Frequency				Variant Type	Amino Acids Change	SIFT	Polyphen
		JIP-ACH		JIP-DAI		JIP-DEA						ACH	DAI	DEA	JIP
		PBS	p-value	PBS	p-value	PBS	p-value
SYNC	ACH, DEA	0.284898	0.00465079	0.205624	0.019198	0.298486	0.005459	chr1:33160644	rs3795424	T	G	0.169231	0.221154	0.153846	0.375	missense variant	E>A	deleterious(0.01)	probably_damaging(0.997)
								chr1:33160878	rs360042	C	T	0.784615	0.730769	0.784615	0.575	missense variant	R>Q	tolerated(0.59)	benign(0.185)
								chr1:33161212	rs360041	T	C	0.784615	0.730769	0.784615	0.575	missense variant	M>V	tolerated(0.08)	benign(0.185)
								chr1:33161264	rs74519835	C	T	0.169231	0.221154	0.153846	0.375	synonymous variant	-	-	-
								chr1:33161612	rs3806248	T	G	0.169231	0.221154	0.153846	0.375	synonymous variant	-	-	-
PARS2	ACH, DAI, DEA	0.411618	0.00116406	0.473763	0.00139092	0.327409	0.00413146	chr1:55224131	rs2270004	T	C	0.207692	0.163462	0.261538	0.483333	missense variant	N>S	tolerated(0.9)	benign(0.003)
								chr1:55224751	rs11577368	C	A	0.207692	0.163462	0.261538	0.483333	missense variant	R>S	deleterious(0.02)	benign(0.06)
NDUFAF2	ACH, DEA	0.261904	0.00597811	0.242353	0.0132906	0.272735	0.00699094	chr5:60240986	rs158922	G	A	0.0615385	0.0769231	0.0615385	0.258333	intron variant	-	-	-
								chr5:60241142	rs158921	G	A	0.930769	0.923077	0.938462	0.725	synonymous variant	-	-	-
HLA-DRA	ACH, DAI	0.22555	0.00911269	0.386172	0.00325663	0.153955	0.0222072	chr6:32411035	rs8084	A	C	0.553846	0.701923	0.5	0.341667	synonymous variant	-	-	-
								chr6:32411523	rs2239804	T	C	0.530769	0.701923	0.446154	0.333333	intron variant	-	-	-
								chr6:32411646	rs7192	G	T	0.446154	0.298077	0.5	0.658333	missense variant	L>V	tolerated(0.21)	-
GJA10	ACH, DEA	0.248865	0.00694303	0.25286	0.0120627	0.267858	0.00730973	chr6:90605836	rs7738845	A	T	0.138462	0.134615	0.123077	0.325	intron variant	-	-	-
GLUD1P2	ACH, DAI, DEA	0.233016	0.008505	0.294994	0.00795775	0.258243	0.00815935	chr10:48968566	rs201727873	G	A	0.723077	0.666667	0.7	0.908333	intron variant	-	-	-
