# Supplementary material for: Genetic evidence of tri-genealogy hypothesis on the origin of ethnic minorities in Yunnan
Source: BMC Biol. 2022 Jul 21;20:166. doi: 10.1186/s12915-022-01367-3 (PMC9306206; doi:10.1186/s12915-022-01367-3)
Supplement: Supplementary file 8 — Additional file 8: Table S9. Differential gene set of each M.Yunnan.West population used for enrichment analysis [file 12915_2022_1367_MOESM8_ESM.xlsx]

## Sheet: Table S9 - ACH
Gene	CHROM	DAI			DEA			JIP
		Number of SNP	PBS	p-value	Number of SNP	PBS	p-value	Number of SNP	PBS	p-value
GOLT1A	1	6	0.138888	0.0327057	6	0.124848	0.0285803	6	0.142794	0.0195322
VN1R5	1	11	0.107766	0.0446777	10	0.075106	0.0469585	10	0.125299	0.0236426
ELK4	1	5	0.107533	0.0445196	7	0.147386	0.0229344	7	0.0699781	0.0447674
HES4	1	10	0.122268	0.0388987	10	0.0823611	0.0435567	9	0.080356	0.0398839
FAM132A	1	20	0.10309	0.0465092	21	0.201985	0.0134501	24	0.0814342	0.0390711
ACAP3	1	46	0.108119	0.0438136	54	0.110256	0.033088	44	0.0852013	0.0379913
PUSL1	1	19	0.125646	0.0372091	20	0.10163	0.0360672	21	0.156251	0.0169474
MXRA8	1	17	0.125811	0.0372921	17	0.118741	0.0302539	18	0.106021	0.0297364
AURKAIP1	1	5	0.181534	0.0215543	5	0.134683	0.0261607	7	0.207442	0.00942746
MRPL20	1	12	0.164871	0.0250873	11	0.133277	0.0265107	11	0.180219	0.0128607
ANKRD65	1	12	0.167607	0.0244307	11	0.122671	0.0293124	10	0.202235	0.00989395
SPATA17	1	9	0.107051	0.045045	9	0.0725806	0.0485573	8	0.0649572	0.0472359
ERRFI1	1	5	0.103261	0.0461616	5	0.0881332	0.041225	5	0.126777	0.0235779
LIX1L	1	6	0.114731	0.0415599	6	0.133907	0.0263154	6	0.110935	0.0279584
SDHC	1	6	0.131564	0.0349677	6	0.125631	0.0284041	7	0.136093	0.0211386
C1orf192	1	8	0.111542	0.0424644	8	0.103716	0.0355147	8	0.118326	0.0257991
ZBTB37	1	8	0.121159	0.0390372	8	0.0859387	0.0420104	8	0.0855532	0.0374576
PLEK	2	15	0.112133	0.042835	15	0.0940103	0.0388376	14	0.0832217	0.0384902
SH3RF3-AS1	2	6	0.260947	0.00978926	6	0.230378	0.0101371	6	0.169957	0.0142481
ECEL1P2	2	9	0.110333	0.0433874	8	0.160014	0.0203723	8	0.108771	0.0283374
CBWD2	2	8	0.121375	0.0389702	9	0.149973	0.0224654	8	0.213549	0.00876887
FOXD4L1	2	26	0.103728	0.0459758	26	0.121581	0.0294949	27	0.188144	0.0117789
RPRM	2	2	0.135209	0.0339468	2	0.142006	0.0241042	2	0.120055	0.0255307
BCL2L11	2	6	0.112123	0.0425159	7	0.110105	0.0332413	7	0.112228	0.027564
GLS	2	13	0.0984659	0.0491009	9	0.13077	0.0272404	9	0.0834471	0.0384228
C2orf15	2	60	0.0983038	0.0489637	58	0.132577	0.0268135	57	0.111817	0.0274848
LIPT1	2	18	0.0994457	0.048459	16	0.139908	0.0244179	16	0.099657	0.031672
MRPL30	2	28	0.0942194	0.0511207	27	0.126448	0.028008	28	0.094483	0.0341816
MITD1	2	15	0.102685	0.047139	15	0.13016	0.0273188	15	0.0689866	0.045904
MRPL30	2	11	0.106472	0.0452622	11	0.128739	0.0275858	11	0.143168	0.01936
VSNL1	2	4	0.155765	0.0273896	5	0.0988913	0.0371968	4	0.167467	0.0145857
RPSA	3	7	0.208514	0.0165779	6	0.0922248	0.0396305	6	0.147903	0.018671
HSPD1P6	3	1	0.153337	0.0284394	1	0.170631	0.0183331	1	0.164817	0.0152573
PARL	3	7	0.110374	0.0432678	7	0.0922851	0.0397377	10	0.116222	0.0261358
CHST2	3	11	0.176477	0.0226152	10	0.211433	0.0121815	11	0.141172	0.0197225
SMARCC1	3	11	0.144918	0.0308279	12	0.14409	0.0236677	11	0.0962338	0.0330253
ASB14	3	12	0.217821	0.0147872	13	0.144388	0.0235536	11	0.119983	0.0255205
WDR6	3	16	0.141122	0.0316978	20	0.106533	0.0342672	17	0.11596	0.0264046
DPPA4	3	17	0.168366	0.0243163	16	0.113872	0.0316951	16	0.0841343	0.0380768
CDHR4	3	26	0.105731	0.0452294	29	0.0709918	0.049031	26	0.0637879	0.0484146
FYTTD1	3	20	0.112037	0.042538	21	0.107992	0.0337637	22	0.103615	0.0303907
TIGD4	4	11	0.102543	0.0468581	10	0.113599	0.0319393	10	0.0662628	0.0460088
NUDT6	4	10	0.131199	0.0351365	11	0.0807704	0.0442065	10	0.0929272	0.0342958
RNF150	4	10	0.100855	0.0474887	10	0.0778303	0.0456754	10	0.095751	0.032819
LINC00616	4	25	0.153199	0.0285132	27	0.146145	0.0228885	24	0.121278	0.0250649
SLC7A11-AS1	4	34	0.155346	0.0279292	37	0.139387	0.0247421	32	0.13535	0.0212026
SLC7A11	4	31	0.113533	0.0420787	32	0.0847445	0.0424376	28	0.0954626	0.0332241
MTHFD2L	4	8	0.131572	0.0347908	6	0.173062	0.0177617	6	0.141316	0.0197631
ODAM	4	20	0.117424	0.0405854	20	0.179894	0.0166824	19	0.0676909	0.0455759
PMCHL2	5	11	0.113188	0.0421598	9	0.0714092	0.049011	10	0.0617355	0.0495229
MIR4634	5	1	0.190559	0.0195523	1	0.146913	0.0229953	1	0.180614	0.0128279
GNPDA1	5	7	0.172314	0.0237078	6	0.167115	0.0188693	5	0.17327	0.0137792
SPINK1	5	9	0.157534	0.027282	8	0.12676	0.0281389	9	0.0832436	0.038484
SPINK14	5	2	0.125168	0.0378484	2	0.124209	0.0287311	2	0.125228	0.0238896
ERGIC1	5	14	0.144976	0.0310948	13	0.121875	0.0295298	15	0.137867	0.0206577
ANXA6	5	26	0.138266	0.0328126	27	0.109522	0.0329394	27	0.101719	0.031186
NSD1	5	78	0.12278	0.038277	75	0.0743606	0.0469018	76	0.134314	0.0212694
RAB24	5	20	0.121337	0.0391954	15	0.0786356	0.0453923	16	0.146038	0.0188608
FAM114A2	5	19	0.127942	0.0362353	20	0.14869	0.0226575	20	0.111806	0.0275344
MFAP3	5	11	0.148109	0.0299468	10	0.168994	0.018551	10	0.128566	0.0226052
TPI1P3	6	10	0.104438	0.0459093	10	0.115089	0.0313691	11	0.124775	0.0239783
TAPSAR1	6	18	0.113351	0.0419406	18	0.123494	0.0289945	18	0.127457	0.023025
TJAP1	6	30	0.130956	0.0351137	30	0.100207	0.0366586	31	0.115484	0.0264452
PAQR8	6	10	0.18426	0.0208921	6	0.233631	0.00983531	6	0.208532	0.00938593
TMEM14A	6	2	0.129158	0.0362329	2	0.081002	0.0441394	2	0.169538	0.0142931
HIST1H3B	6	4	0.110991	0.0425985	5	0.109423	0.0333925	4	0.0687209	0.0448736
NHLRC1	6	10	0.138274	0.0329812	10	0.0722475	0.0485056	13	0.0968759	0.0324986
PRR3	6	15	0.170574	0.0242555	16	0.0945843	0.0384536	15	0.0891637	0.0365377
RFX6	6	25	0.112788	0.0420737	23	0.0739979	0.0474961	24	0.114042	0.0269024
PSMB9	6	56	0.161557	0.0259621	59	0.154682	0.02147	57	0.172898	0.0137663
TAP1	6	46	0.215215	0.0153439	49	0.19418	0.0145143	46	0.222313	0.00798997
TMEM200A	6	11	0.182968	0.0212043	10	0.0996475	0.0367553	11	0.0880427	0.0365707
SMLR1	6	4	0.14395	0.0308894	4	0.142098	0.0238973	4	0.0684861	0.0449572
AKR1D1	7	16	0.151076	0.029025	16	0.0767521	0.0460552	16	0.0945975	0.0340612
SNORA5B	7	2	0.158407	0.0269864	2	0.139141	0.0247629	2	0.135255	0.0214038
HGF	7	13	0.106488	0.0454005	13	0.123008	0.0291561	12	0.0817362	0.038983
CAMK2B	7	28	0.221938	0.0143124	29	0.175386	0.0173609	29	0.187185	0.0118213
EVX1	7	9	0.101765	0.047292	11	0.107538	0.0338362	11	0.107573	0.0290108
ZNF727	7	6	0.103738	0.0462221	5	0.117749	0.0308157	5	0.0866772	0.0373598
ZNF679	7	5	0.147141	0.0300629	5	0.107217	0.0340848	5	0.135233	0.0213172
CPA5	7	21	0.148749	0.0297699	19	0.116386	0.0309518	20	0.070089	0.0447017
NEFL	8	31	0.139148	0.0328317	29	0.148433	0.0226422	31	0.123628	0.0242248
DMTN	8	19	0.21422	0.015466	21	0.14284	0.0239956	21	0.145853	0.0189838
NIPAL2	8	42	0.100622	0.0472095	43	0.0733423	0.04739	43	0.0858702	0.0371617
STMN4	8	10	0.16803	0.0245122	10	0.180411	0.0165592	10	0.0656075	0.0463598
ANGPT1	8	5	0.108686	0.0436999	6	0.0916727	0.0399013	5	0.0633002	0.0490262
UBE2W	8	37	0.161522	0.0261324	35	0.186118	0.0155198	39	0.0946497	0.0339694
PMP2	8	4	0.268029	0.00916829	4	0.0747826	0.046811	4	0.129511	0.0223134
MIR602	9	3	0.111476	0.0427241	2	0.142006	0.0241042	2	0.139448	0.020271
DDX58	9	24	0.10438	0.045639	23	0.0733529	0.0479689	23	0.100453	0.031342
LINC00595	10	7	0.18304	0.0212587	7	0.204204	0.013069	7	0.10596	0.0297316
FAM204A	10	6	0.205728	0.0168651	6	0.158909	0.0204893	7	0.184797	0.0121968
FRAT1	10	5	0.132778	0.0344994	5	0.126251	0.0283782	5	0.10401	0.0305277
UBTD1	10	4	0.203201	0.0172815	4	0.222728	0.0108934	5	0.117074	0.0262327
PPP2R1B	11	18	0.103024	0.0463491	17	0.070244	0.0490811	17	0.0729673	0.0432726
ALG9	11	29	0.07936	0.0588846	26	0.0707171	0.0490248	28	0.120561	0.0253928
ALG9	11	34	0.0980373	0.04925	32	0.0786895	0.045009	35	0.11459	0.02657
FDXACB1	11	22	0.103078	0.0462108	22	0.0798309	0.0444692	22	0.107134	0.0293001
GNG3	11	2	0.107084	0.0449871	2	0.111772	0.0325005	2	0.110021	0.0282068
NXF1	11	15	0.117965	0.040738	14	0.125044	0.0284937	13	0.0625917	0.0488911
CCDC90B	11	13	0.127112	0.0370409	13	0.139787	0.024654	14	0.109202	0.0283206
BARX2	11	9	0.238941	0.0123296	10	0.201394	0.0134574	9	0.211083	0.00902679
C11orf44	11	3	0.0976289	0.0498276	3	0.138571	0.0248253	3	0.131336	0.0219375
LYZ	12	11	0.104409	0.0460226	11	0.146963	0.0229354	11	0.0716002	0.043942
ORMDL2	12	6	0.10828	0.0440813	5	0.0843596	0.0428243	5	0.0955569	0.0332227
FBXO21	12	15	0.115466	0.0416286	14	0.102195	0.0358953	14	0.0945523	0.0341316
LINC00571	13	5	0.169381	0.0241756	5	0.182115	0.0163181	5	0.179294	0.0129692
TPT1-AS1	13	9	0.113286	0.0421935	9	0.0810573	0.0442897	9	0.0645674	0.047683
DOCK9	13	65	0.102411	0.0468222	64	0.0876303	0.0412183	62	0.0718302	0.0437545
CCDC168	13	37	0.124715	0.0380742	41	0.0926672	0.0393209	41	0.0944568	0.033912
KDELC1	13	13	0.184201	0.0211301	15	0.228081	0.0103819	13	0.182856	0.0123351
LINC01146	14	9	0.13696	0.0335621	9	0.0944446	0.0388341	9	0.0621578	0.0496471
OR11G2	14	16	0.117485	0.040305	12	0.0986002	0.0373674	12	0.0682066	0.0455401
TMEM229B	14	5	0.19791	0.0181876	5	0.172222	0.0179666	5	0.107518	0.029114
GALC	14	47	0.164408	0.0254033	45	0.0800224	0.0445061	44	0.0908807	0.0356832
PRPF39	14	10	0.108656	0.0438808	10	0.108648	0.0334222	10	0.0966581	0.0325272
ADAM20	14	10	0.0987064	0.0488158	11	0.104254	0.0352885	10	0.0847421	0.0375896
USP8	15	23	0.182305	0.0214525	22	0.093253	0.0389275	23	0.107723	0.0288174
ASB9P1	15	12	0.111486	0.0424107	12	0.152553	0.0219164	12	0.077498	0.0413276
FAM174B	15	30	0.121366	0.0390006	28	0.161491	0.0200877	29	0.0854637	0.0375358
C15orf65	15	5	0.169477	0.0241281	5	0.0828813	0.0434074	5	0.0735432	0.0431477
CHRM5	15	2	0.176803	0.0226392	2	0.0855341	0.0421224	2	0.0871705	0.0371382
CASP16	16	27	0.170138	0.0239312	26	0.173641	0.0176902	29	0.0821196	0.0388204
CDK12	17	15	0.122302	0.0392116	16	0.114716	0.031278	13	0.142537	0.0193685
MRPS7	17	9	0.11484	0.0416182	8	0.0905567	0.040251	8	0.13527	0.0212817
OTOP3	17	24	0.10061	0.0472969	24	0.104101	0.0352756	22	0.0879976	0.0363622
ASB16-AS1	17	21	0.195136	0.0187342	21	0.120682	0.0298848	24	0.0791326	0.0402364
LINC00482	17	20	0.136159	0.0336704	20	0.159166	0.0205312	19	0.138237	0.0203757
DGKE	17	16	0.153037	0.0285603	15	0.0953947	0.0383501	15	0.0645102	0.0481575
ASB16	17	25	0.194463	0.0187739	25	0.120245	0.029783	30	0.0786861	0.0403262
SNORD58C	18	2	0.132881	0.0346913	2	0.138281	0.0249619	2	0.136257	0.0212158
NARS	18	15	0.142701	0.0317704	16	0.0908796	0.0399814	15	0.10641	0.0299293
CNDP2	18	26	0.11263	0.0420852	23	0.115267	0.031289	23	0.065361	0.0466501
APOC1P1	19	2	0.182894	0.0213159	2	0.172844	0.017872	3	0.131384	0.0219285
CD79A	19	7	0.176766	0.0226397	7	0.160391	0.0202899	8	0.0939932	0.0341197
NAT14	19	8	0.153842	0.0281451	8	0.131778	0.0268732	8	0.142719	0.0194245
ZNF524	19	10	0.152395	0.0288767	10	0.141508	0.024197	11	0.159031	0.0161551
ZNF865	19	16	0.244295	0.0114581	15	0.298536	0.00522929	17	0.294531	0.00353271
FSD1	19	12	0.162964	0.0255173	12	0.0957307	0.0384102	12	0.0824577	0.0386936
ZBP1	20	33	0.150699	0.0293164	34	0.136888	0.0255057	34	0.151295	0.0177003
SDCBP2-AS1	20	22	0.151687	0.0288702	22	0.168422	0.0185677	21	0.130536	0.0223824
FKBP1A	20	18	0.165558	0.025055	19	0.180954	0.0165047	17	0.14752	0.018631
PARD6B	20	5	0.139029	0.0325479	4	0.149872	0.0222381	4	0.0988567	0.0314777
DOK5	20	12	0.206672	0.0166244	10	0.156403	0.0210231	10	0.112153	0.0273376
SGK2	20	10	0.142436	0.0315705	8	0.189976	0.0151165	8	0.0702582	0.0446304
IFT52	20	9	0.100112	0.0482363	10	0.120615	0.0298308	8	0.0843585	0.0378612
ERVH48-1	21	2	0.149557	0.0296721	2	0.196117	0.0141892	2	0.191195	0.0113118
NOL12	22	77	0.0965093	0.0498632	75	0.100578	0.0361459	76	0.0890237	0.0358902
PHF5A	22	3	0.158525	0.0269125	3	0.116855	0.0308223	3	0.117055	0.0259366
ACO2	22	23	0.111468	0.042761	26	0.0829778	0.0431487	26	0.0681717	0.0453377

## Sheet: Table S9 - DAI
Gene	CHROM	ACH			DEA			JIP
		Number of SNP	PBS	p-value	Number of SNP	PBS	p-value	Number of SNP	PBS	p-value
C1orf50	1	21	0.114899	0.0318835	21	0.0498692	0.043507	20	0.186697	0.0163757
LINC01035	1	4	0.118635	0.030754	5	0.130437	0.017913	4	0.166175	0.0200653
MIR5191	1	6	0.183715	0.0162272	7	0.182183	0.0105271	6	0.172489	0.0192596
GBAP1	1	22	0.073122	0.0483825	23	0.0400705	0.0488469	27	0.120976	0.0315344
NUAK2	1	25	0.0801511	0.0456352	23	0.0663882	0.0358868	25	0.076811	0.0496918
ZMYND12	1	11	0.0967272	0.0383607	11	0.046311	0.0453631	12	0.130971	0.0282723
CCDC30	1	24	0.111407	0.0331705	25	0.0827836	0.0300799	22	0.180967	0.0173946
C4BPB	1	12	0.0869473	0.0420822	13	0.0956268	0.0264313	12	0.0860969	0.0444879
CTSS	1	3	0.0976035	0.037764	5	0.0471761	0.0449991	3	0.097937	0.0396423
CELF3	1	9	0.0818046	0.0445943	10	0.112569	0.0222326	9	0.109267	0.0360009
AIM1L	1	48	0.0753538	0.047341	50	0.0581918	0.0401745	49	0.0830271	0.0464162
MIER1	1	11	0.0829177	0.0442368	10	0.075545	0.0327949	11	0.122721	0.0312796
CKS1B	1	4	0.182986	0.0161643	4	0.117302	0.0206189	4	0.147108	0.0240935
TMED5	1	30	0.0744276	0.0481071	28	0.101952	0.0246396	28	0.0885225	0.0440746
TRIM46	1	26	0.137636	0.025673	28	0.0621712	0.0389406	26	0.18433	0.0168341
MUC1	1	15	0.0754035	0.0474495	14	0.0541685	0.0419716	14	0.12101	0.0315515
CHIA	1	27	0.079351	0.0454569	26	0.0544401	0.0417111	26	0.075916	0.0495784
PIFO	1	23	0.151352	0.0222195	24	0.126368	0.0188699	24	0.114197	0.0343282
CD2	1	8	0.0913019	0.0402479	9	0.153746	0.0139566	8	0.0773002	0.0486079
VWA5B1	1	50	0.0702384	0.0499392	49	0.0537606	0.0425443	42	0.125466	0.0301715
CD1C	1	10	0.195579	0.0143294	9	0.139393	0.0162865	11	0.190431	0.0160315
OR10K1	1	8	0.0854307	0.0429405	9	0.042175	0.0477499	8	0.121064	0.0311916
FCER1A	1	10	0.0923825	0.0400944	10	0.0670126	0.0356988	10	0.130815	0.0283657
LY9	1	26	0.0843358	0.0436946	27	0.08504	0.0293716	26	0.138293	0.026457
ANKRD45	1	9	0.126632	0.0284824	7	0.0616894	0.0389133	8	0.136158	0.0268715
RC3H1	1	12	0.15821	0.0207181	12	0.14789	0.0151047	11	0.190167	0.0160642
MRPS14	1	8	0.167501	0.0187531	11	0.152713	0.0140064	7	0.194568	0.0152815
ANKRD36C	2	89	0.288987	0.00574134	91	0.291987	0.00315066	92	0.272437	0.007072
CLEC4F	2	19	0.16902	0.0186015	19	0.0727733	0.0337981	16	0.161861	0.0212699
UBXN2A	2	5	0.144685	0.0236333	5	0.0453491	0.0464631	5	0.0812179	0.0469369
LINC01087	2	35	0.12341	0.0296752	35	0.106062	0.0234039	35	0.116992	0.0329177
TMEM17	2	8	0.147898	0.0227103	8	0.10423	0.0239082	10	0.102812	0.0378558
TMEM237	2	26	0.112203	0.0330069	27	0.0631828	0.0382201	25	0.0769011	0.0496576
DCDC2C	2	14	0.112755	0.0329324	14	0.195857	0.00890188	14	0.0860723	0.0448359
ANKRD36	2	85	0.125287	0.0288933	81	0.111206	0.0222886	83	0.1105	0.0353993
OLA1	2	8	0.144763	0.02348	6	0.194392	0.00907963	6	0.199124	0.014526
SPP2	2	6	0.0786369	0.0459703	7	0.0675419	0.0356042	6	0.138387	0.026598
SCN9A	2	85	0.0786929	0.0457312	96	0.0752055	0.0326681	90	0.0892898	0.0432237
DARS	2	21	0.0821003	0.0444448	21	0.0759087	0.0324451	22	0.0789286	0.048094
BCL11A	2	10	0.088603	0.0415122	9	0.0730014	0.0335799	8	0.176418	0.0182921
PSMD6-AS2	3	17	0.140968	0.0245808	16	0.102864	0.0243297	17	0.0761298	0.0495159
EAF1-AS1	3	12	0.177357	0.0172449	12	0.149987	0.0146542	12	0.13245	0.0278518
NAA50	3	1	0.074041	0.0484352	1	0.0638446	0.0379613	1	0.0835603	0.0462914
RSRC1	3	12	0.105205	0.0353428	11	0.0766536	0.0325096	10	0.0860868	0.0445374
ATP2B2	3	38	0.0858832	0.0430544	39	0.0896657	0.0279169	35	0.0824767	0.0465189
MIR5186	3	7	0.124844	0.0292782	6	0.115938	0.0211931	6	0.132143	0.028154
COLQ	3	32	0.163925	0.0195545	31	0.131294	0.0177622	32	0.126205	0.0299551
FSTL1	3	17	0.0944116	0.0390686	17	0.0409058	0.0483333	18	0.0922083	0.0421107
ANKRD28	3	29	0.171132	0.018153	31	0.102126	0.0244333	30	0.0964158	0.0408807
PLSCR2	3	8	0.112034	0.0328115	7	0.117	0.0209519	7	0.16582	0.0205572
TM4SF1	3	5	0.0749533	0.0476686	6	0.04215	0.0478944	7	0.0886693	0.0440788
POLR2H	3	4	0.102288	0.0361149	5	0.101132	0.02459	4	0.0978356	0.0394236
ACAP2	3	15	0.143997	0.0238702	17	0.0779149	0.0320723	15	0.115849	0.0333463
SRGAP3-AS3	3	5	0.077761	0.0464351	3	0.063668	0.0379518	3	0.0924694	0.0416482
IL15	4	18	0.126765	0.0284549	20	0.0939324	0.0269192	19	0.137647	0.0266199
CXCL9	4	6	0.114294	0.0321846	6	0.0517714	0.0430578	6	0.0818868	0.046692
RELL1	4	9	0.0810621	0.0449982	8	0.141213	0.0158575	8	0.0885286	0.0433088
UGT8	4	11	0.0766516	0.0469156	12	0.0677875	0.035527	11	0.102253	0.0385268
ARHGAP24	4	24	0.0995206	0.0374893	24	0.100075	0.0250439	26	0.0846527	0.045351
TEC	4	15	0.0825135	0.0443517	14	0.137726	0.0165402	15	0.141671	0.0256704
HTN3	4	3	0.228522	0.0102823	4	0.0619641	0.0383845	3	0.189597	0.0158317
SMR3A	4	6	0.159076	0.0205165	6	0.0873564	0.02872	6	0.209227	0.0132558
MUC7	4	10	0.138706	0.0253678	11	0.157997	0.0133634	10	0.089376	0.0429748
MIR4277	5	1	0.128761	0.0277793	1	0.0918533	0.0274818	1	0.103559	0.0380882
TMEM161B-AS1	5	31	0.0814054	0.0447374	33	0.0774164	0.0324145	30	0.1049	0.0377137
MEF2C-AS1	5	22	0.114055	0.0322562	19	0.0867607	0.0290229	23	0.141038	0.0258786
TRIM52-AS1	5	6	0.14783	0.0228315	6	0.0586618	0.0398444	6	0.0813853	0.0469235
CCNJL	5	24	0.0813384	0.0449577	25	0.0781747	0.0321732	24	0.0867953	0.0447285
PTTG1	5	2	0.110819	0.0332566	2	0.0541638	0.0417359	2	0.101067	0.0384445
PTGER4	5	8	0.105143	0.0351971	8	0.105143	0.0236912	9	0.0763419	0.0497232
KLHL3	5	47	0.140054	0.0246417	43	0.123808	0.0193974	45	0.112533	0.0349409
RANBP17	5	27	0.135832	0.0258719	29	0.115918	0.0211818	31	0.106155	0.0366946
CCT5	5	37	0.0809804	0.0451069	35	0.10468	0.0238156	35	0.159233	0.0218139
TRIM52	5	6	0.219495	0.011214	5	0.100776	0.0246848	6	0.247413	0.00900705
DEFB112	6	3	0.100574	0.0366935	3	0.100574	0.0246644	3	0.0984746	0.0394311
LY6G5C	6	7	0.171322	0.0182393	7	0.169472	0.0119138	7	0.156817	0.0223785
PERP	6	6	0.108739	0.0340631	5	0.0493105	0.0440602	5	0.127278	0.0297109
ARID1B	6	40	0.104011	0.0359607	41	0.12663	0.0185948	38	0.101572	0.0384983
IFITM4P	6	4	0.0734677	0.0481292	4	0.057045	0.0401253	4	0.0776041	0.0481013
GINM1	6	7	0.168055	0.0187313	10	0.113592	0.0219455	7	0.188589	0.0162249
SIM1	6	29	0.115411	0.0317303	28	0.0950733	0.0267814	30	0.104816	0.0377381
MRS2	6	47	0.167526	0.018676	47	0.101097	0.0245566	45	0.16025	0.0217337
GPLD1	6	79	0.117082	0.0312572	79	0.0749397	0.0327387	76	0.108034	0.0363216
BAK1	6	8	0.165703	0.0190227	9	0.0910762	0.0275354	8	0.168653	0.0196862
SH3BGRL2	6	5	0.0774104	0.0465914	5	0.0611976	0.0389409	5	0.0755673	0.049974
KCNK17	6	8	0.0940761	0.0393196	7	0.0833812	0.0298902	8	0.129689	0.0286898
KCNK16	6	10	0.0801289	0.0453665	10	0.0689957	0.035129	10	0.104716	0.0371756
BMP5	6	10	0.0794959	0.0455909	11	0.0451925	0.0465707	11	0.124775	0.0307884
ZBTB12	6	9	0.104249	0.0357429	9	0.0557358	0.0410628	12	0.0786298	0.0480396
CDYL	6	34	0.188205	0.0152923	33	0.184371	0.0101199	35	0.197791	0.0147203
ATF6B	6	14	0.111606	0.0332345	14	0.0537347	0.042387	13	0.140849	0.0256967
HLA-DPA1	6	55	0.0715669	0.0497208	55	0.0692687	0.0348506	55	0.0890829	0.0438067
DPY19L2P2	7	31	0.078447	0.046013	33	0.0645418	0.0367103	31	0.110236	0.0353758
ANKRD61	7	12	0.0804584	0.0452617	14	0.0501842	0.0437935	12	0.0824703	0.0461791
ZDHHC4	7	7	0.190674	0.0149984	8	0.0598994	0.0394329	8	0.143904	0.0248265
C7orf26	7	21	0.0808139	0.0450584	21	0.037633	0.0496939	21	0.0875526	0.0440764
RSPH10B2	7	9	0.156632	0.0209347	10	0.0438214	0.0470669	9	0.144665	0.0249959
NXPH1	7	11	0.101246	0.0367936	11	0.149633	0.0146433	10	0.11999	0.0318852
MUC3A	7	53	0.0903935	0.0405657	51	0.0977931	0.0257172	52	0.14163	0.025602
CDK14	7	13	0.103864	0.0357089	13	0.171305	0.0115398	11	0.110348	0.0357814
TWIST1	7	2	0.094694	0.0389557	2	0.0739858	0.0331023	2	0.0925951	0.0416085
CCDC129	7	63	0.179451	0.0168309	60	0.116922	0.020855	64	0.130377	0.028661
BAZ1B	7	19	0.0708968	0.0496238	20	0.110502	0.0225392	21	0.119413	0.0320777
XKR6	8	26	0.0796861	0.04561	26	0.0961449	0.0262061	26	0.142724	0.0252794
GPT	8	26	0.136799	0.0258406	25	0.1066	0.0234044	27	0.328309	0.00409702
CNBD1	8	19	0.0818169	0.044566	19	0.0607684	0.0392691	17	0.0803671	0.0471411
LY6E	8	8	0.125968	0.0285965	7	0.102324	0.0245386	8	0.137716	0.0264336
ATP6V1H	8	15	0.0784241	0.0460695	16	0.120733	0.0201956	14	0.127284	0.029698
RPL35	9	5	0.268062	0.00700412	6	0.0633129	0.0381567	5	0.198402	0.0146326
SPATA31C1	9	47	0.079388	0.0451999	45	0.067443	0.0357705	47	0.105871	0.0365973
INSL6	9	8	0.0904504	0.0405591	5	0.073088	0.0335203	6	0.103658	0.0377135
ANKRD20A4	9	27	0.134903	0.0260774	27	0.136247	0.0168681	28	0.114804	0.0341388
FAM138C	9	2	0.0913454	0.0402775	3	0.130106	0.0180889	2	0.101354	0.0383596
BTAF1	10	27	0.113714	0.0324524	27	0.110039	0.022589	25	0.147724	0.0245112
ANKRD22	10	6	0.150969	0.0222169	6	0.0901785	0.0277351	6	0.0906942	0.0427361
CPEB3	10	12	0.224357	0.0107574	10	0.252812	0.0048834	10	0.220611	0.0118681
SUPV3L1	10	12	0.11413	0.032223	13	0.111476	0.0222732	12	0.0905529	0.0424805
CH25H	10	7	0.158145	0.0207546	7	0.129227	0.0183954	7	0.111556	0.0353221
LINC00264	10	31	0.0778427	0.046316	30	0.0645766	0.0367752	29	0.0968864	0.0401212
LINC00202-2	10	128	0.179483	0.0168302	129	0.188315	0.00954487	127	0.19473	0.0151297
C10orf12	10	18	0.129722	0.0274622	18	0.103135	0.0241937	18	0.109848	0.0356661
DNAJC1	10	11	0.076942	0.046811	10	0.0445361	0.0467959	10	0.087948	0.043842
OR1S2	11	10	0.133514	0.0266497	11	0.0909642	0.0276482	12	0.0996588	0.0389992
MRPL49	11	11	0.0973418	0.0381741	9	0.0675526	0.0354996	11	0.0789916	0.0485238
PNPLA2	11	23	0.0748379	0.0477113	25	0.0601352	0.0395289	24	0.0968529	0.0405401
TIGD3	11	5	0.0807649	0.0452577	5	0.0389678	0.049493	6	0.0759536	0.0498398
MS4A15	11	30	0.115251	0.0320339	29	0.131178	0.0179339	29	0.0967672	0.0401575
CHID1	11	22	0.0838036	0.0436404	22	0.0372939	0.0499511	21	0.146026	0.0244555
MYRF	11	38	0.165834	0.0190957	38	0.0560826	0.0410597	39	0.201713	0.0141644
TMEM258	11	25	0.238692	0.00941058	24	0.0857145	0.0293571	25	0.279467	0.00668202
OTOG	11	133	0.090875	0.0404475	134	0.0509336	0.0431051	139	0.16143	0.0213159
OR10A5	11	8	0.0702201	0.0497725	9	0.0791732	0.0317987	8	0.107733	0.0360243
OR2D2	11	5	0.0822513	0.0444833	5	0.0977309	0.0255302	5	0.0844636	0.0455358
PPFIBP2	11	34	0.109229	0.0336531	35	0.0945626	0.0266928	32	0.0769611	0.049269
TMEM25	11	42	0.0816118	0.0444566	42	0.100268	0.0247503	44	0.12957	0.0291031
IFT46	11	7	0.0857989	0.0431734	7	0.118676	0.0206453	7	0.135541	0.0275401
ARCN1	11	11	0.114635	0.0321794	11	0.11668	0.0210384	10	0.141393	0.0255492
CCDC73	11	17	0.158355	0.0206103	19	0.140037	0.0161824	21	0.138563	0.0263856
NEU3	11	11	0.118174	0.0312153	9	0.147144	0.0151873	10	0.081522	0.0466018
PCF11	11	26	0.119048	0.0309356	27	0.0653567	0.0362659	26	0.0890094	0.0434625
ARHGAP32	11	42	0.0698045	0.0499624	39	0.0515916	0.0431903	40	0.103441	0.0380048
HNRNPA1	12	21	0.127359	0.0280033	22	0.0815198	0.0303613	22	0.10336	0.0379135
SUDS3	12	8	0.304755	0.00490178	10	0.227694	0.00632009	9	0.26863	0.0072855
NANOGNB	12	2	0.0883111	0.0414112	2	0.0883111	0.0281913	2	0.0866405	0.0443876
PDE1B	12	13	0.11248	0.0326961	12	0.135257	0.0171608	15	0.112764	0.0347612
PPP1R1A	12	6	0.0843699	0.0436498	5	0.125626	0.0187799	7	0.0928034	0.0420499
POC1B	12	35	0.140976	0.0247715	38	0.0809789	0.0307177	39	0.121456	0.0312835
GALNT4	12	17	0.144764	0.0234285	18	0.0838033	0.0295824	19	0.11986	0.031945
POC1B-GALNT4	12	17	0.144764	0.0234285	18	0.0838033	0.0295824	19	0.11986	0.031945
LARP4	12	27	0.0937844	0.0394463	25	0.0650911	0.0364651	27	0.0821589	0.0466132
C12orf49	12	4	0.110233	0.0332526	5	0.0723229	0.033724	4	0.115498	0.0329694
TAS2R43	12	46	0.136924	0.0256105	48	0.168804	0.0119476	47	0.155523	0.022236
TAS2R30	12	13	0.311115	0.00456537	13	0.358252	0.00156597	13	0.295107	0.00569666
ACVR1B	12	9	0.122377	0.0298623	8	0.182408	0.0104273	7	0.193716	0.0153977
IRAK4	12	18	0.12567	0.0288325	18	0.0863008	0.0289176	17	0.150073	0.0235829
KRT84	12	33	0.129367	0.0275561	32	0.0618228	0.0388066	32	0.0769979	0.0492545
KRT75	12	23	0.133454	0.0266603	24	0.160071	0.0131278	25	0.111714	0.0353118
LEMD3	12	25	0.0719546	0.0495593	25	0.06659	0.0359011	26	0.0793301	0.0476333
PYROXD1	12	19	0.147156	0.0230162	17	0.0688353	0.0350804	17	0.12035	0.0318958
RECQL	12	17	0.160294	0.0200892	15	0.0755037	0.0328734	14	0.103924	0.037605
PRKAG1	12	15	0.0715215	0.0494793	15	0.0781517	0.0321763	15	0.0812434	0.0470858
SSH1	12	36	0.149378	0.0225658	37	0.0839386	0.0296383	35	0.17375	0.0189914
SOX21-AS1	13	26	0.195639	0.0143455	27	0.0717862	0.0340004	27	0.0978001	0.0399625
DOCK9-AS2	13	9	0.299912	0.00515254	11	0.0848528	0.0294495	10	0.164472	0.0205507
ENOX1-AS2	13	1	0.0753276	0.0475953	1	0.0446766	0.0467379	1	0.110631	0.0356261
MPHOSPH8	13	20	0.0709451	0.0496857	18	0.0522533	0.0426854	18	0.0915994	0.042315
GJB2	13	19	0.138227	0.025388	21	0.10631	0.0232786	20	0.0892843	0.043285
GJB6	13	9	0.0704292	0.0498444	9	0.069524	0.0349255	9	0.088651	0.0438564
CDK8	13	4	0.131635	0.0268232	3	0.134689	0.0170686	3	0.132171	0.0279534
HMGB1	13	4	0.209978	0.0122825	4	0.128735	0.0181988	4	0.143452	0.0248957
KL	13	34	0.128447	0.0276883	30	0.107297	0.0233442	31	0.120358	0.0317886
SPRYD7	13	9	0.0853285	0.0432043	10	0.0800231	0.0314463	9	0.088086	0.0441427
CCDC70	13	8	0.0726572	0.0485452	8	0.126294	0.0187005	8	0.138802	0.0262053
DCT	13	9	0.123641	0.0294811	9	0.108142	0.0230302	12	0.12622	0.0298394
SPACA7	13	6	0.115318	0.031856	7	0.11964	0.0204873	6	0.194452	0.0151709
MIR4308	14	1	0.0890383	0.0413831	1	0.11403	0.0218149	2	0.190734	0.0157013
SNW1	14	15	0.0727783	0.0487903	17	0.0719911	0.0338702	15	0.0948616	0.0410775
KIAA0247	14	11	0.0924829	0.0401601	10	0.0829744	0.0299703	11	0.0995719	0.0396197
MGAT2	14	17	0.119581	0.030481	15	0.071565	0.0341581	15	0.0878424	0.0442107
TMX1	14	6	0.16279	0.0197236	7	0.0726213	0.0337801	6	0.13515	0.0274716
TMEM121	14	9	0.316671	0.00433971	8	0.487937	0.000398911	8	0.455975	0.00117369
GPR135	14	12	0.0864531	0.0423956	13	0.133158	0.0174153	11	0.0901901	0.0432578
JKAMP	14	10	0.129031	0.0277331	10	0.171903	0.0115857	10	0.0987025	0.0393745
CCDC175	14	31	0.108641	0.0340496	32	0.131303	0.0177491	31	0.10129	0.0383935
LRRC9	14	32	0.226055	0.0105632	31	0.220658	0.00678496	32	0.193509	0.0153566
PCNXL4	14	44	0.257173	0.00777414	44	0.254062	0.00474968	45	0.257452	0.00823397
DHRS7	14	11	0.253557	0.00810724	12	0.264934	0.00425842	12	0.19971	0.0143034
PPM1A	14	6	0.0889072	0.0413835	6	0.095899	0.0264274	6	0.104763	0.0373834
GOLGA6L1	15	5	0.253672	0.00805883	6	0.295363	0.00308848	7	0.204373	0.0139227
WASH3P	15	81	0.100454	0.036816	82	0.0608864	0.0389334	80	0.101421	0.0384754
PGPEP1L	15	10	0.0838638	0.0438062	10	0.0555613	0.0410956	10	0.12845	0.0292168
PTPLAD1	15	4	0.0916564	0.0400516	4	0.05297	0.0421813	4	0.0869623	0.0438703
C15orf56	15	6	0.169626	0.0184623	8	0.0631531	0.0381868	6	0.0817428	0.0467925
SIN3A	15	15	0.121773	0.0301221	16	0.0523333	0.042928	16	0.120345	0.0318923
GOLGA6L19	15	3	0.124161	0.029195	3	0.0549828	0.0413292	3	0.0998566	0.0389962
HBA2	16	3	0.0991047	0.03731	3	0.109401	0.0226271	3	0.0848984	0.0450705
HBA1	16	9	0.112848	0.0327513	8	0.111109	0.022383	7	0.12238	0.0313721
LINC00273	16	145	0.0821107	0.0443206	142	0.0743056	0.0329637	142	0.0917754	0.0421479
VPS9D1-AS1	16	15	0.149951	0.0224265	14	0.181568	0.0105441	14	0.178394	0.0179646
C16orf59	16	17	0.082339	0.0442847	14	0.0628776	0.0383277	14	0.0912858	0.0425248
ZNF23	16	7	0.0848059	0.0435155	5	0.0563361	0.0407831	5	0.123789	0.0307696
CDK10	16	30	0.105607	0.0352621	28	0.0712606	0.0345741	28	0.115633	0.0335748
VPS9D1	16	30	0.0824173	0.0445807	30	0.099652	0.0251745	29	0.0989093	0.0393482
ZNF276	16	67	0.091103	0.0402299	66	0.134921	0.0170272	68	0.124665	0.0305058
FANCA	16	108	0.113708	0.0324179	108	0.153467	0.0138431	109	0.159981	0.0215866
ZNF319	16	15	0.107684	0.0343523	16	0.0559191	0.0411	15	0.0792119	0.0479829
IL27	16	13	0.0860655	0.0427311	12	0.0576363	0.0403392	13	0.0804917	0.0467958
NLK	17	4	0.103567	0.0357279	4	0.0725861	0.03341	5	0.0944553	0.0410969
CCL15	17	10	0.125937	0.0287681	11	0.0697774	0.0349114	10	0.0791071	0.0477999
WIPI1	17	16	0.140549	0.0248415	18	0.0984575	0.0253649	18	0.0757623	0.0499963
PIGS	17	20	0.114821	0.032066	19	0.0620181	0.0388525	23	0.082164	0.0466327
ABCA6	17	45	0.131603	0.027171	43	0.0993357	0.0249582	44	0.116008	0.0332479
RGS9	17	21	0.242522	0.00902776	21	0.371228	0.00137487	22	0.311635	0.00478732
GAST	17	8	0.0945869	0.0389603	8	0.0957894	0.0264483	8	0.103181	0.0375467
CCL2	17	6	0.119199	0.0308509	6	0.125795	0.0188741	7	0.159723	0.0218255
FLII	17	48	0.0971325	0.0380953	48	0.0825557	0.030026	43	0.13934	0.0261515
ANKRD30B	18	47	0.107178	0.0341108	47	0.124275	0.0193912	48	0.0989393	0.0395565
ME2	18	15	0.0753849	0.047456	17	0.0376838	0.0498673	16	0.0926354	0.041714
SMAD4	18	57	0.0904828	0.0407528	54	0.0393347	0.0492659	57	0.101612	0.0385376
ONECUT2	18	6	0.128234	0.0278569	6	0.113203	0.0219266	6	0.125788	0.0301619
NOL4	18	11	0.0825204	0.0444022	12	0.0668055	0.0358127	11	0.101859	0.0386482
SIGLEC15	18	14	0.0782027	0.0463257	15	0.0444941	0.0469061	14	0.121237	0.0314946
EPG5	18	62	0.0859826	0.0433712	60	0.0707526	0.0345591	60	0.106835	0.0364945
CNFN	19	5	0.07385	0.0484188	5	0.0642191	0.0373482	5	0.0783214	0.0484073
MIR320E	19	2	0.182208	0.0163799	3	0.0716903	0.033888	2	0.203502	0.0138335
TMEM91	19	19	0.0726793	0.0487116	20	0.116185	0.021183	18	0.0967537	0.0404184
DEDD2	19	26	0.0859715	0.0430506	27	0.0503269	0.0436384	24	0.117322	0.032977
ZNF526	19	11	0.121987	0.0301055	11	0.0806982	0.0308236	11	0.140643	0.0261431
AC006486.9	19	21	0.0877957	0.0416995	21	0.0492244	0.0438127	19	0.129318	0.0289463
ERF	19	18	0.08905	0.0412269	18	0.0499209	0.0436236	17	0.129531	0.0289492
FAM83E	19	29	0.146847	0.0229889	25	0.0974991	0.0257382	27	0.195749	0.0150037
ZNF431	19	2	0.29804	0.00522009	2	0.111618	0.0221902	4	0.269521	0.00714336
CA11	19	18	0.141932	0.0244931	18	0.0855029	0.0291259	17	0.178805	0.0176474
SIGLEC9	19	6	0.11329	0.0326666	6	0.147978	0.0149914	6	0.142926	0.0253448
SIGLEC7	19	10	0.108396	0.0341548	9	0.11467	0.021419	10	0.0938141	0.0411245
ZNF610	19	9	0.141341	0.024579	10	0.108741	0.0229795	9	0.221426	0.0118147
OR7A10	19	3	0.221587	0.0109736	3	0.149339	0.0145882	3	0.253336	0.00839722
TSEN34	19	19	0.128747	0.0277191	18	0.056679	0.0405293	20	0.115562	0.0333991
CLC	19	6	0.17816	0.017108	6	0.120718	0.0202112	6	0.136477	0.0271363
NRTN	19	7	0.145506	0.0234035	8	0.0957269	0.0264606	9	0.225754	0.0113138
CDH26	20	23	0.109318	0.0338316	22	0.156935	0.0134442	25	0.179	0.0178347
DDRGK1	20	22	0.0845401	0.0433886	22	0.0540364	0.042077	21	0.124721	0.0303921
CD40	20	16	0.128577	0.0277935	16	0.150592	0.0145114	18	0.14521	0.0248852
PCMTD2	20	7	0.167559	0.0188481	7	0.0979224	0.0256482	7	0.167908	0.0202067
SNRPB2	20	4	0.151642	0.0218539	4	0.262706	0.00425498	4	0.34299	0.00352443
CST8	20	2	0.0889424	0.0411635	3	0.0797616	0.031349	2	0.0868435	0.0442741
KCNS1	20	19	0.112007	0.0329342	19	0.0662446	0.0360657	18	0.104133	0.0375823
WFDC12	20	4	0.0723446	0.0485708	4	0.132418	0.0174159	4	0.155751	0.022158
SNORD83B	22	4	0.0876527	0.0414958	4	0.101814	0.0243267	4	0.107078	0.0361743
GSTT2B	22	7	0.102425	0.0364874	7	0.0903642	0.027845	7	0.0978578	0.0402344
APOL1	22	19	0.073947	0.0482252	19	0.141686	0.0158999	18	0.0853841	0.0451546
RAB36	22	17	0.139527	0.0248662	18	0.168851	0.0118631	19	0.0885531	0.0436288
RANGAP1	22	15	0.117431	0.0313359	18	0.039201	0.0491402	17	0.078502	0.0481619
SEPT3	22	4	0.143699	0.0236756	5	0.122735	0.0196872	5	0.0919461	0.0420665

## Sheet: Table S9 - DEA
Gene	CHROM	ACH			DAI			JIP
		Number of SNP	PBS	p-value	Number of SNP	PBS	p-value	Number of SNP	PBS	p-value
SLC45A3	1	10	0.161258	0.0326927	11	0.139007	0.0391777	9	0.125973	0.0434745
AL645608.1	1	7	0.121731	0.0483377	6	0.170375	0.0275987	6	0.17212	0.027743
HHIPL2	1	20	0.173216	0.0289522	22	0.12209	0.0458253	20	0.177548	0.0263685
LEPROT	1	6	0.12009	0.0485493	7	0.132284	0.0419797	6	0.130599	0.0413655
PROK1	1	2	0.145019	0.0378739	2	0.162538	0.0298376	2	0.172737	0.027398
CD58	1	6	0.125419	0.0461143	6	0.180621	0.025041	6	0.162982	0.0301837
TTF2	1	26	0.171291	0.0293886	27	0.179188	0.0254568	29	0.145018	0.0359411
OTUD3	1	9	0.132472	0.0436376	10	0.193198	0.0213582	11	0.148848	0.0349156
ANKRD34A	1	4	0.238433	0.0151291	6	0.213674	0.0173722	4	0.234848	0.0147413
LINC00309	2	17	0.170187	0.0296811	16	0.173292	0.0268627	16	0.12147	0.0455601
PPIL3	2	5	0.189869	0.0246603	5	0.17819	0.0256799	5	0.17327	0.0274792
FAM171B	2	15	0.180489	0.0270273	15	0.148661	0.0362071	14	0.118175	0.0466869
SEPT10	2	11	0.156198	0.0345069	12	0.15858	0.0310303	11	0.169584	0.0285868
EVX2	2	12	0.146257	0.037396	12	0.117804	0.0493758	12	0.143228	0.0367281
NPPC	2	2	0.291223	0.0091463	2	0.249855	0.0117188	2	0.287639	0.00883262
CALM2	2	8	0.141597	0.0392591	8	0.176536	0.0260852	9	0.180747	0.0255356
MSH2	2	109	0.1201	0.0484535	106	0.159518	0.0306392	106	0.119876	0.0459845
ACKR3	2	7	0.267154	0.011558	8	0.2315	0.0140673	7	0.266462	0.0109124
LSMEM2	3	8	0.180467	0.0267989	7	0.26273	0.0102213	7	0.179892	0.0259727
ZMYND10	3	13	0.157416	0.033615	14	0.211438	0.0178378	15	0.131248	0.0415394
ZMYND10-AS1	3	13	0.157416	0.033615	14	0.211438	0.0178378	15	0.131248	0.0415394
CACNA2D3-AS1	3	24	0.223441	0.0176418	25	0.160145	0.0305578	25	0.157934	0.0319406
SLC15A2	3	24	0.182537	0.0262554	25	0.131527	0.0418062	24	0.168626	0.0285666
ILDR1	3	26	0.137495	0.0411327	24	0.189596	0.0219837	27	0.12044	0.0457186
RNF13	3	5	0.243692	0.0144252	5	0.22	0.0160494	4	0.116685	0.0471031
SELK	3	7	0.127755	0.0455797	7	0.132922	0.0417691	8	0.193653	0.0221951
ATP2B2-IT2	3	4	0.174335	0.0282827	4	0.283893	0.00826415	4	0.245723	0.0133056
LEF1	4	9	0.205622	0.0209464	9	0.187928	0.0230048	9	0.222507	0.016767
LARP1B	4	20	0.237799	0.01526	20	0.152349	0.0338738	20	0.257755	0.0119028
RASSF6	4	18	0.126883	0.0454637	19	0.153514	0.0335398	16	0.186213	0.0240321
CPLX1	4	4	0.126854	0.0454756	4	0.135125	0.0404206	4	0.116666	0.0471099
NACAP5	4	2	0.181854	0.0264139	2	0.124879	0.0449415	3	0.163845	0.0298944
UCHL1	4	13	0.128345	0.0447555	12	0.152274	0.0337868	14	0.113065	0.0492636
EIF4E	4	7	0.159881	0.0332773	8	0.311758	0.00601283	8	0.201118	0.0205486
C4orf17	4	10	0.338189	0.00571445	9	0.331708	0.00482993	9	0.193021	0.0225101
MTTP	4	28	0.285416	0.00970322	29	0.355451	0.00376426	28	0.119508	0.0463174
LINC01024	5	26	0.177252	0.0277745	23	0.124659	0.0449145	24	0.212892	0.0185261
MIR3141	5	1	0.181698	0.0267903	1	0.154272	0.0333905	1	0.172445	0.0279669
PURA	5	15	0.187727	0.0252362	14	0.129073	0.0429199	15	0.224162	0.0166531
GLRA1	5	10	0.256412	0.0128007	11	0.202655	0.0194206	10	0.32085	0.00645929
MIR133BHG	6	8	0.14201	0.0391323	8	0.11996	0.0480763	7	0.124401	0.0444414
TNFAIP3	6	17	0.627671	0.000353814	18	0.620041	0.000223353	17	0.391124	0.00326989
DAAM2	6	48	0.166658	0.0309208	42	0.16535	0.0290135	46	0.220438	0.0171589
TCTE3	6	20	0.119262	0.0492111	21	0.159391	0.030887	22	0.117877	0.0468986
PPP1R3A	7	20	0.172625	0.0291128	22	0.125405	0.044371	19	0.17673	0.0263837
FAM3C	7	4	0.204581	0.0211008	4	0.25837	0.010718	4	0.11574	0.047596
RAMP3	7	7	0.249783	0.0136533	7	0.36183	0.00358873	7	0.281246	0.00954227
CYCS	7	16	0.12043	0.0485604	13	0.128451	0.0432893	17	0.128262	0.0422168
SNORD54	8	2	0.241403	0.0146875	2	0.233245	0.0138063	2	0.238324	0.014233
PLAG1	8	8	0.18169	0.0265014	7	0.136185	0.0404272	7	0.144565	0.03683
SQLE	8	9	0.197339	0.0231293	9	0.214844	0.017401	10	0.17501	0.027094
KIAA0196	8	39	0.151881	0.0356104	44	0.151597	0.0340655	44	0.16515	0.0297955
CCBL1	9	16	0.155027	0.0345454	17	0.122135	0.0455921	15	0.164185	0.0300462
CCL21	9	3	0.207863	0.020415	3	0.214055	0.0175069	4	0.266801	0.0107154
SLC35D2	9	12	0.222132	0.0179662	11	0.227729	0.0147527	12	0.257467	0.0118978
NCBP1	9	18	0.161001	0.0327533	20	0.189832	0.0220085	19	0.257204	0.011901
HSDL2	9	18	0.186536	0.0254032	15	0.218066	0.0165484	14	0.164744	0.029669
C9orf147	9	13	0.189828	0.0243913	12	0.219927	0.0160946	11	0.166127	0.0295791
CASC2	10	35	0.137405	0.0411114	33	0.163112	0.0298266	34	0.205682	0.0197468
TEX36	10	13	0.129173	0.0444336	12	0.119151	0.0487771	13	0.198216	0.0210758
NOC3L	10	31	0.197925	0.0229191	34	0.121988	0.0461764	32	0.15119	0.0337976
RAB11FIP2	10	12	0.143529	0.0385461	11	0.146307	0.0364241	11	0.138963	0.0387194
MICU1	10	7	0.143688	0.0387944	9	0.200437	0.0199678	9	0.131367	0.0411863
PGAM1	10	7	0.178274	0.0275483	7	0.170669	0.0278299	7	0.175407	0.0271663
MIR3167	11	2	0.283479	0.00978519	2	0.142454	0.0378892	2	0.277511	0.00973849
CASP1	11	31	0.175891	0.0280988	35	0.192008	0.0213655	32	0.21611	0.0179644
CARD16	11	21	0.195783	0.0232521	26	0.21933	0.0161207	23	0.24109	0.0139746
CASP1P2	11	10	0.221698	0.0179276	15	0.238652	0.013342	11	0.271447	0.0104851
SAC3D1	11	9	0.236628	0.015468	9	0.122228	0.0462578	10	0.189771	0.0232637
RPS6KB2	11	27	0.131096	0.0435497	28	0.136795	0.0395873	29	0.175847	0.0265164
CORO1B	11	18	0.159575	0.0331852	20	0.157918	0.0314183	18	0.191685	0.0228148
CABP4	11	17	0.147974	0.0369143	19	0.15366	0.0332918	17	0.19426	0.0222244
CABP2	11	10	0.181482	0.026522	11	0.121546	0.0464033	10	0.213635	0.0184562
AP000758.1	11	1	0.291934	0.00924503	1	0.241692	0.0129702	1	0.136423	0.0394854
THYN1	11	3	0.151808	0.0354595	4	0.135117	0.040424	3	0.149515	0.0343429
DDX55	12	20	0.217146	0.0188154	22	0.219951	0.016067	19	0.247599	0.0130547
EIF2B1	12	25	0.12604	0.0460566	25	0.12947	0.0426744	25	0.155018	0.0327951
GTF2H3	12	12	0.159796	0.0330809	11	0.13635	0.0400308	12	0.14458	0.0361431
TCTN2	12	30	0.308159	0.00776143	30	0.272391	0.00921513	31	0.314511	0.00691602
ATP6V0A2	12	49	0.196189	0.0233923	51	0.159084	0.0306548	51	0.185045	0.0241889
CCNK	14	16	0.18251	0.0262755	15	0.166925	0.0289393	14	0.114153	0.048618
DNAL1	14	35	0.174623	0.0283272	34	0.127612	0.043818	33	0.204497	0.020185
TM9SF1	14	24	0.227389	0.0170719	23	0.274224	0.00904892	22	0.218602	0.0175298
CHMP4A	14	12	0.165635	0.0313117	13	0.175306	0.0264246	12	0.133616	0.0399332
RABGGTA	14	25	0.144787	0.0380934	26	0.258061	0.0106722	25	0.196347	0.0219209
AVEN	15	9	0.126874	0.0458104	10	0.185047	0.0236524	10	0.144543	0.0366654
CES1P1	16	5	0.210619	0.0199526	5	0.164797	0.0290769	5	0.189221	0.0232457
PRSS22	16	7	0.154021	0.0350113	7	0.125583	0.0449573	6	0.166885	0.0290214
ZNF200	16	11	0.151784	0.0358161	13	0.133972	0.0409641	13	0.128816	0.0418539
HMOX2	16	4	0.128752	0.0447472	5	0.176246	0.0261895	6	0.136618	0.0390587
ADCY7	16	38	0.284102	0.00975107	39	0.20086	0.0197236	35	0.188118	0.023491
MIEN1	17	5	0.213148	0.0195268	5	0.120448	0.0471067	5	0.209228	0.0191386
ZACN	17	17	0.160776	0.0328358	17	0.128397	0.0427925	15	0.193739	0.0225559
COPRS	17	6	0.13076	0.0440305	5	0.13032	0.0423882	4	0.112161	0.0494495
VAT1	17	8	0.127537	0.0454587	7	0.212053	0.0179183	7	0.153419	0.0334636
BRCA1	17	180	0.124426	0.0467016	180	0.213345	0.0174051	177	0.158691	0.0314361
NBR1	17	23	0.120204	0.0487948	22	0.20814	0.0184037	24	0.152365	0.0335077
AC009802.1	18	3	0.171302	0.0292868	4	0.164274	0.029377	3	0.21844	0.0175437
CCDC97	19	10	0.223997	0.0174954	11	0.192542	0.0215151	10	0.284885	0.00917143
SLC25A1P5	19	10	0.199604	0.0222105	11	0.16227	0.0299476	10	0.121534	0.0454975
ZNF559	19	15	0.184537	0.0260501	15	0.15151	0.0345031	19	0.195999	0.0216953
ZNF426	19	12	0.205154	0.0210945	12	0.258989	0.0106214	13	0.257673	0.0117528
ZNF121	19	4	0.226404	0.0171861	4	0.290193	0.00760919	4	0.295331	0.00819546
FBXL12	19	5	0.183341	0.0262084	5	0.15002	0.0353286	5	0.11482	0.0482066
TDRD12	19	12	0.20454	0.0211988	11	0.184228	0.0237898	10	0.159391	0.0313766
MIR4745	19	2	0.165101	0.0314477	3	0.275264	0.00906678	2	0.204897	0.0199127
ZNF792	19	19	0.158613	0.0335911	20	0.146176	0.0366135	17	0.148524	0.0344775
FUT3	19	22	0.199913	0.0222932	22	0.156838	0.0315504	22	0.163539	0.0300904
PEX11G	19	11	0.127719	0.0456385	11	0.176302	0.026163	13	0.176543	0.0263182
ZNF358	19	6	0.22046	0.0181708	6	0.129428	0.0426221	6	0.126867	0.0427915
WFDC8	20	13	0.145823	0.0373915	13	0.137802	0.0395752	12	0.155315	0.0322499
SNHG17	20	25	0.191259	0.0244658	21	0.11942	0.0485476	22	0.148815	0.0346029
SNORA71D	20	2	0.271033	0.0110532	2	0.174264	0.0265866	2	0.215469	0.0180033
SNHG11	20	10	0.248396	0.0137767	10	0.157433	0.0315991	12	0.173439	0.0272376
YTHDF1	20	10	0.149242	0.0364382	10	0.168089	0.0283267	10	0.176173	0.0267579
BIRC7	20	13	0.160523	0.032752	12	0.137193	0.0397052	11	0.159647	0.0315185
DEFB132	20	4	0.174749	0.0281874	6	0.150621	0.0342083	5	0.145045	0.0362651
C20orf78	20	9	0.189366	0.0247494	10	0.168047	0.0283364	9	0.244553	0.0135602
UQCC1	20	6	0.23578	0.0155835	7	0.181206	0.0251529	7	0.149839	0.0346577
GDF5OS	20	12	0.137148	0.0411095	13	0.134035	0.0409442	13	0.126918	0.042544
GDF5	20	23	0.157662	0.0340207	25	0.155157	0.0322119	24	0.133753	0.0402557
ROMO1	20	5	0.118733	0.0493158	4	0.118654	0.049039	4	0.138181	0.0384178
MIR3928	22	1	0.187471	0.0253686	1	0.257614	0.010872	1	0.172081	0.0280532
SEPT5	22	32	0.15159	0.0356235	37	0.145101	0.0369168	34	0.226162	0.0161519
GP1BB	22	13	0.179694	0.0267521	15	0.173181	0.0272355	13	0.261508	0.0113413
GNAZ	22	8	0.119911	0.0488664	8	0.198829	0.02009	8	0.130324	0.0413446
MCHR1	22	13	0.159099	0.0331607	13	0.201937	0.019655	12	0.17002	0.0279925

## Sheet: Table S9 - JIP
Gene	CHROM	ACH			DAI			DEA
		Number of SNP	PBS	p-value	Number of SNP	PBS	p-value	Number of SNP	PBS	p-value
ZNF691	1	9	0.116422	0.0307924	9	0.110077	0.0493526	9	0.116422	0.0320888
HSD3BP4	1	76	0.134194	0.0248281	80	0.163299	0.0287271	76	0.121395	0.0301297
DNM3OS	1	25	0.131785	0.0256249	27	0.136083	0.0375217	28	0.139669	0.0258299
C1orf210	1	5	0.150966	0.0210485	5	0.136705	0.0376567	5	0.193294	0.0150324
GUCA2A	1	4	0.202202	0.0115774	4	0.124473	0.0424558	4	0.260458	0.00787226
E2F2	1	17	0.0950453	0.0387677	17	0.182848	0.0236136	17	0.143242	0.0248636
PARS2	1	8	0.411618	0.00116406	7	0.473763	0.00139092	8	0.327409	0.00413146
ZNF683	1	15	0.0966657	0.0387528	15	0.132748	0.0395617	15	0.0905089	0.0416897
C1orf100	1	7	0.115428	0.03113	7	0.109782	0.0498365	7	0.115428	0.0324001
ZBTB8A	1	28	0.135224	0.0247002	25	0.11061	0.0490211	27	0.157436	0.0211018
ZBTB8OS	1	26	0.158828	0.0190283	23	0.125533	0.0422282	25	0.177162	0.0178739
RBBP4	1	9	0.209422	0.0106082	7	0.130122	0.0405473	8	0.202319	0.0137577
SYNC	1	17	0.284898	0.00465079	15	0.205624	0.019198	17	0.298486	0.005459
TMEM54	1	8	0.102601	0.0360649	10	0.110578	0.0492433	8	0.111373	0.0337478
GBA	1	15	0.181721	0.0148868	15	0.134656	0.0386529	18	0.159164	0.0209535
ATXN7L2	1	13	0.0982478	0.0375495	11	0.117556	0.046126	13	0.116446	0.0319724
CD160	1	12	0.0808451	0.0456165	12	0.167438	0.0274987	12	0.158536	0.0211742
GJA8	1	6	0.122061	0.0282928	8	0.18624	0.0232393	6	0.159151	0.0210612
FMO3	1	26	0.0925235	0.039883	25	0.137661	0.0372997	25	0.0943216	0.0401276
LINC01116	2	11	0.147397	0.0220198	11	0.142323	0.0355592	10	0.185721	0.01632
ZNF804A	2	28	0.0759038	0.0483294	31	0.154891	0.0317909	30	0.115779	0.032159
PRPF40A	2	26	0.147003	0.0219634	27	0.11305	0.0475283	26	0.123812	0.029824
ARL6IP6	2	12	0.144608	0.0224679	11	0.113871	0.0477313	12	0.122478	0.0301499
IL36A	2	11	0.157236	0.0194239	11	0.163165	0.029006	11	0.110705	0.0339634
SPRED2	2	8	0.10089	0.0367572	8	0.129743	0.0404244	9	0.143364	0.0250351
KLHL30	2	33	0.0906025	0.0406787	33	0.116172	0.0466594	33	0.0797093	0.0459112
MORC1-AS1	3	3	0.110415	0.0333491	3	0.135505	0.0381026	3	0.127757	0.0288066
EEFSEC	3	13	0.128208	0.0265394	14	0.144209	0.035287	16	0.0712055	0.0499125
DNASE1L3	3	15	0.164125	0.0177736	15	0.169249	0.0273764	14	0.104981	0.0365384
SEC24B-AS1	4	5	0.25012	0.00682611	5	0.199883	0.0201911	5	0.210842	0.0127614
ANXA10	4	14	0.086703	0.0426198	16	0.108139	0.0498708	14	0.124343	0.0297953
SEC24B	4	27	0.164649	0.0173674	26	0.11816	0.0449661	25	0.134127	0.027151
ENPP6	4	16	0.0846825	0.0431786	16	0.181386	0.0239337	15	0.111411	0.0337197
ANXA3	4	17	0.127808	0.0264564	20	0.135185	0.0383349	15	0.0950477	0.0400133
UBE2K	4	2	0.125996	0.0274438	2	0.109629	0.0498015	2	0.119626	0.0310456
NELFA	4	29	0.1281	0.0266254	30	0.222178	0.0162333	29	0.118719	0.0313905
MIR943	4	2	0.153915	0.0206165	2	0.252904	0.0120479	2	0.120607	0.0307818
FAM172A	5	34	0.163231	0.01782	33	0.142818	0.0353357	37	0.0890887	0.0420359
MTX3	5	12	0.0832598	0.0440514	12	0.141326	0.0357748	12	0.126741	0.0289638
ERCC8	5	17	0.210121	0.0105216	18	0.181913	0.0239961	18	0.190345	0.0154146
NDUFAF2	5	6	0.261904	0.00597811	6	0.242353	0.0132906	6	0.272735	0.00699094
ELOVL2-AS1	6	10	0.0801984	0.0458864	10	0.144885	0.0349413	12	0.114965	0.032336
KCNQ5-IT1	6	4	0.105313	0.0351565	4	0.140049	0.0362587	7	0.0902441	0.0417778
HCG4P11	6	5	0.0892655	0.0412431	5	0.351031	0.00463316	5	0.170504	0.0189418
TATDN2P2	6	1	0.173483	0.0161068	1	0.210136	0.0181771	1	0.146222	0.0243278
ELOVL2	6	10	0.0976425	0.0378913	8	0.192499	0.0218347	8	0.162092	0.0204687
PPP1R11	6	8	0.0813162	0.0451319	7	0.128033	0.0413123	7	0.099675	0.0383398
TRIM40	6	16	0.133572	0.0250464	16	0.159572	0.0295737	18	0.155908	0.0216173
ANKRD6	6	28	0.123109	0.0280391	25	0.147686	0.0339368	28	0.143128	0.0250336
LYRM2	6	47	0.121949	0.0282907	46	0.138723	0.0367433	48	0.13466	0.0271108
MDN1	6	168	0.151294	0.020969	175	0.169865	0.0267021	178	0.152913	0.0222147
GJA10	6	8	0.248865	0.00694303	7	0.25286	0.0120627	7	0.267858	0.00730973
HLA-DRA	6	13	0.22555	0.00911269	13	0.386172	0.00325663	13	0.153955	0.0222072
STYXL1	7	19	0.142879	0.0228068	18	0.129122	0.0405686	18	0.0868481	0.0429284
CHST12	7	15	0.0807787	0.0459956	14	0.137928	0.0375588	14	0.104521	0.0366736
MDH2	7	16	0.204414	0.0113409	18	0.181973	0.0239855	15	0.0912049	0.0414449
AGK	7	12	0.163338	0.017684	11	0.18441	0.0235702	11	0.16832	0.0193344
SMARCD3	7	11	0.0923838	0.0400462	11	0.133058	0.0391105	11	0.0993142	0.0382201
CALU	7	29	0.151692	0.0209321	29	0.178229	0.0247974	27	0.143257	0.0246623
OPN1SW	7	19	0.185878	0.0141155	16	0.226557	0.0153464	17	0.181302	0.0170281
SHFM1	7	12	0.0872156	0.0422765	12	0.139226	0.0366384	11	0.111711	0.0333539
LSM5	7	26	0.0890569	0.0414653	28	0.126773	0.0415219	28	0.0787911	0.0464464
MIR599	8	2	0.158519	0.0192513	2	0.152379	0.0326746	2	0.158519	0.0212606
CYP7B1	8	14	0.089827	0.0412505	13	0.155895	0.0312569	13	0.0922401	0.0408685
TMEM75	8	8	0.129951	0.0262098	8	0.242072	0.0133791	9	0.232677	0.0102176
COL22A1	8	69	0.0847165	0.0436008	74	0.124552	0.042436	70	0.126891	0.0287504
C9orf106	9	5	0.0736808	0.0497513	5	0.113039	0.0479389	5	0.112695	0.0332196
POLR1E	9	22	0.152871	0.0207388	22	0.196565	0.0210121	23	0.190138	0.0155163
TPRN	9	12	0.131286	0.0257258	16	0.15302	0.0320147	13	0.146767	0.0239009
RNF183	9	8	0.121869	0.0284529	10	0.129473	0.0406754	8	0.162588	0.0203426
CYP26C1	10	13	0.125769	0.0273583	13	0.229923	0.0150521	12	0.216365	0.0121191
LINC00502	10	2	0.215072	0.0101203	2	0.184544	0.0236546	2	0.156619	0.0216316
GLUD1P2	10	2	0.233016	0.008505	3	0.294994	0.00795775	3	0.258243	0.00815935
LBX1-AS1	10	26	0.0909118	0.0406262	28	0.126139	0.0417397	28	0.112481	0.0332336
DDX10	11	20	0.0804593	0.0459945	21	0.119833	0.0443978	22	0.0947634	0.0396879
HBD	11	8	0.101633	0.0365381	9	0.118381	0.0449749	9	0.0742444	0.0488761
NXPE1	11	10	0.0994968	0.0372569	11	0.123806	0.0427512	10	0.167381	0.0195625
MOGAT2	11	12	0.078817	0.0464764	12	0.136309	0.0376588	13	0.0922851	0.040854
ACRV1	11	8	0.164409	0.0176072	7	0.138742	0.0372709	6	0.166308	0.0196875
PATE2	11	7	0.153008	0.0207245	7	0.139706	0.0367479	8	0.168781	0.0191996
B3GAT1	11	6	0.181674	0.0146723	7	0.136041	0.038229	8	0.210915	0.0127556
GDF3	12	7	0.134811	0.0247807	7	0.145997	0.0347223	7	0.103412	0.0370472
SLC8B1	12	22	0.0766904	0.0476197	24	0.16211	0.0290873	24	0.0740506	0.0488194
OR6C76	12	2	0.153141	0.0208069	5	0.143507	0.0351623	4	0.0974794	0.0385327
PLBD2	12	21	0.121269	0.0287843	18	0.231854	0.0147359	18	0.116272	0.0319657
LINC00612	12	14	0.121743	0.0286848	13	0.127899	0.0410336	13	0.108672	0.03479
GOLT1B	12	6	0.214921	0.0100008	4	0.134894	0.0381744	3	0.137595	0.0263328
TUBA1B	12	9	0.107045	0.0344856	7	0.116386	0.0469534	8	0.0886828	0.0423128
LINC00383	13	3	0.092642	0.0398587	2	0.175733	0.0257095	2	0.180046	0.0174059
SCEL-AS1	13	8	0.0782871	0.046807	6	0.239017	0.0138875	6	0.291607	0.00587142
GPC5-AS1	13	3	0.154953	0.0200942	4	0.24591	0.0126012	3	0.135692	0.0267913
FNDC3A	13	28	0.160132	0.0187102	30	0.121194	0.0437561	28	0.103913	0.036783
HNRNPC	14	11	0.0914325	0.0403456	11	0.242449	0.0133128	12	0.0948107	0.0398599
RGS6	14	38	0.0859228	0.0428253	40	0.13063	0.0398415	40	0.0892655	0.0420321
MESDC1	15	8	0.13051	0.0260745	11	0.118732	0.0447002	10	0.114095	0.0328711
C16orf91	16	4	0.0900163	0.0409721	3	0.110046	0.0493544	4	0.106201	0.0355023
DDX19A	16	14	0.102816	0.0360476	16	0.174543	0.0255848	15	0.101641	0.0377201
COG4	16	29	0.108557	0.0340518	27	0.147524	0.0336185	27	0.102737	0.0366629
SF3B3	16	15	0.106142	0.0351854	14	0.15402	0.0320531	18	0.0834732	0.0443249
ERCC4	16	36	0.0736923	0.0498833	45	0.163401	0.0290652	40	0.105658	0.0362221
MKL2	16	25	0.119739	0.0292463	27	0.149232	0.0331099	26	0.113625	0.0328558
CCDC102A	16	22	0.203278	0.0115004	22	0.145317	0.0346456	21	0.168098	0.0193708
OTOP2	17	16	0.0946292	0.0388221	17	0.123552	0.0423665	15	0.152784	0.0225523
HID1	17	22	0.0845884	0.0433795	23	0.117732	0.0461881	21	0.0770033	0.0474791
CDC27	17	30	0.175572	0.0156042	31	0.194185	0.0215609	30	0.2668	0.0074254
AC135178.1	17	2	0.109914	0.0335656	3	0.134263	0.0385201	2	0.130371	0.0281502
HSF5	17	9	0.183414	0.0143977	9	0.192737	0.0218233	8	0.162641	0.0203102
C17orf47	17	13	0.142354	0.0229775	15	0.171757	0.026636	13	0.135329	0.0268138
RAD51C	17	27	0.140293	0.0233209	29	0.17235	0.0262447	29	0.14172	0.0254463
KRTAP2-3	17	1	0.200408	0.0120029	2	0.114572	0.0477557	1	0.160754	0.0208445
PPM1E	17	11	0.194889	0.01308	11	0.209317	0.0183169	12	0.171047	0.0188164
TLCD2	17	10	0.109489	0.0336491	10	0.138123	0.0373659	11	0.140682	0.025615
HNRNPUL1	19	12	0.0923762	0.0400247	11	0.12353	0.0428419	11	0.186906	0.0160728
GRIK5	19	20	0.179052	0.0152027	19	0.195377	0.0211436	22	0.1182	0.0311816
ZNF574	19	10	0.204113	0.0114052	12	0.218759	0.0166498	12	0.140075	0.0257272
ZNF222	19	8	0.0769344	0.0477503	8	0.131248	0.0398493	8	0.118557	0.0313369
PPM1N	19	29	0.0894986	0.0414286	27	0.107525	0.049839	28	0.13854	0.0260618
CGB	19	11	0.0801201	0.0459623	11	0.147546	0.0339922	11	0.0860593	0.0431928
SPIB	19	10	0.287958	0.00448043	10	0.243418	0.0132267	9	0.109454	0.0345389
EMC10	19	19	0.0917396	0.0399818	18	0.135316	0.0380822	17	0.094004	0.0399468
SIRT6	19	14	0.118448	0.0296174	14	0.167566	0.0278871	15	0.159289	0.0210891
B3GNT3	19	8	0.119675	0.0292969	10	0.131283	0.0399546	7	0.150334	0.0231038
FAM209A	20	10	0.115696	0.0309748	9	0.129775	0.0403571	9	0.14953	0.0231861
CSNK1E	22	20	0.128898	0.0265136	20	0.135093	0.0383609	23	0.163409	0.0201936
DNAJB7	22	4	0.121915	0.0284082	4	0.120305	0.0440481	4	0.121915	0.0300663
