# Supplementary material for: Genetic evidence of tri-genealogy hypothesis on the origin of ethnic minorities in Yunnan
Source: BMC Biol. 2022 Jul 21;20:166. doi: 10.1186/s12915-022-01367-3 (PMC9306206; doi:10.1186/s12915-022-01367-3)
Supplement: Supplementary file 9 — Additional file 9: Table S10. Functional categories enriched from differential gene sets using metascape. Functional categories with −log10(P-value) > 2 are displayed as enriched terms across input gene sets. Similar functional categories were classified into one group. Differential gene set for each M.Yunnan.West population in Additional file 8: Table S9 was used as an input gene set for functional enrichment. [file 12915_2022_1367_MOESM9_ESM.xlsx]

## Sheet: Table S10 - ACH
Group	Category	Term	Description	Log P-value	Count	Genes
GO:0032984	GO Biological Processes	GO:0032984	protein-containing complex disassembly	-5.06876	10/334	DMTN,PLEK,SMARCC1,FRAT1,MRPS7,MRPL30,AURKAIP1,MRPL20,STMN4,LIX1L
	GO Biological Processes	GO:0043624	cellular protein complex disassembly	-3.83797	7/222	DMTN,PLEK,MRPS7,MRPL30,AURKAIP1,MRPL20,STMN4
	GO Biological Processes	GO:0022411	cellular component disassembly	-3.19134	10/565	DMTN,PLEK,SMARCC1,FRAT1,MRPS7,MRPL30,AURKAIP1,MRPL20,STMN4,LIX1L
	Reactome Gene Sets	R-HSA-5368286	Mitochondrial translation initiation	-2.9899	4/87	MRPS7,MRPL30,AURKAIP1,MRPL20
	Reactome Gene Sets	R-HSA-5389840	Mitochondrial translation elongation	-2.9899	4/87	MRPS7,MRPL30,AURKAIP1,MRPL20
	Reactome Gene Sets	R-HSA-5419276	Mitochondrial translation termination	-2.9899	4/87	MRPS7,MRPL30,AURKAIP1,MRPL20
	GO Biological Processes	GO:0070125	mitochondrial translational elongation	-2.95312	4/89	MRPS7,MRPL30,AURKAIP1,MRPL20
	GO Biological Processes	GO:0070126	mitochondrial translational termination	-2.95312	4/89	MRPS7,MRPL30,AURKAIP1,MRPL20
	Reactome Gene Sets	R-HSA-5368287	Mitochondrial translation	-2.88224	4/93	MRPS7,MRPL30,AURKAIP1,MRPL20
	GO Biological Processes	GO:0006415	translational termination	-2.68848	4/105	MRPS7,MRPL30,AURKAIP1,MRPL20
	Reactome Gene Sets	R-HSA-72766	Translation	-2.42095	6/291	RPSA,NARS1,MRPS7,MRPL30,AURKAIP1,MRPL20
	GO Biological Processes	GO:0042255	ribosome assembly	-2.37064	3/64	RPSA,MRPS7,MRPL20
	GO Biological Processes	GO:0032543	mitochondrial translation	-2.30834	4/134	MRPS7,MRPL30,AURKAIP1,MRPL20
	GO Biological Processes	GO:0006414	translational elongation	-2.29696	4/135	MRPS7,MRPL30,AURKAIP1,MRPL20
	CORUM	CORUM:320	55S ribosome, mitochondrial	-2.14695	3/77	MRPS7,MRPL30,MRPL20
	KEGG Pathway	hsa03010	Ribosome	-2.10752	4/153	RPSA,MRPS7,MRPL30,MRPL20
	KEGG Pathway	ko03010	Ribosome	-2.10752	4/153	RPSA,MRPS7,MRPL30,MRPL20
GO:0035774	GO Biological Processes	GO:0035774	positive regulation of insulin secretion involved in cellular response to glucose stimulus	-3.12793	3/35	VSNL1,RFX6,C1QTNF12
	GO Biological Processes	GO:0061178	regulation of insulin secretion involved in cellular response to glucose stimulus	-2.51291	3/57	VSNL1,RFX6,C1QTNF12
	GO Biological Processes	GO:0035773	insulin secretion involved in cellular response to glucose stimulus	-2.35171	3/65	VSNL1,RFX6,C1QTNF12
	GO Biological Processes	GO:0032024	positive regulation of insulin secretion	-2.24453	3/71	VSNL1,RFX6,C1QTNF12
WP536	WikiPathways	WP536	Calcium Regulation in the Cardiac Cell	-2.96051	5/152	ANXA6,CAMK2B,CHRM5,FKBP1A,GNG3
GO:0071385	GO Biological Processes	GO:0071385	cellular response to glucocorticoid stimulus	-2.5571	3/55	USP8,BCL2L11,ERRFI1
	GO Biological Processes	GO:0071384	cellular response to corticosteroid stimulus	-2.44971	3/60	USP8,BCL2L11,ERRFI1
	GO Biological Processes	GO:0051384	response to glucocorticoid	-2.29696	4/135	NEFL,USP8,BCL2L11,ERRFI1
	GO Biological Processes	GO:0031960	response to corticosteroid	-2.11735	4/152	NEFL,USP8,BCL2L11,ERRFI1
GO:0044272	GO Biological Processes	GO:0044272	sulfur compound biosynthetic process	-2.50746	5/193	ANGPT1,CHST2,SLC7A11,CNDP2,MTHFD2L
R-HSA-5673001	Reactome Gene Sets	R-HSA-5673001	RAF/MAP kinase cascade	-2.50267	6/280	ANGPT1,CAMK2B,HGF,NEFL,PPP2R1B,PSMB9
	Reactome Gene Sets	R-HSA-5684996	MAPK1/MAPK3 signaling	-2.45761	6/286	ANGPT1,CAMK2B,HGF,NEFL,PPP2R1B,PSMB9
	GO Biological Processes	GO:0033135	regulation of peptidyl-serine phosphorylation	-2.20933	4/143	ANGPT1,DMTN,HGF,NSD1
	Reactome Gene Sets	R-HSA-5683057	MAPK family signaling cascades	-2.19106	6/325	ANGPT1,CAMK2B,HGF,NEFL,PPP2R1B,PSMB9
	GO Biological Processes	GO:0018209	peptidyl-serine modification	-2.1414	6/333	ANGPT1,DMTN,HGF,SGK2,NSD1,POGLUT2
	KEGG Pathway	ko04151	PI3K-Akt signaling pathway	-2.08734	6/342	ANGPT1,GNG3,HGF,PPP2R1B,BCL2L11,SGK2
	WikiPathways	WP4172	PI3K-Akt Signaling Pathway	-2.06973	6/345	ANGPT1,GNG3,HGF,PPP2R1B,BCL2L11,SGK2
GO:0050732	GO Biological Processes	GO:0050732	negative regulation of peptidyl-tyrosine phosphorylation	-2.49145	3/58	DMTN,SPINK1,ERRFI1
GO:0070527	GO Biological Processes	GO:0070527	platelet aggregation	-2.38989	3/63	DMTN,PLEK,SLC7A11
	Reactome Gene Sets	R-HSA-109582	Hemostasis	-2.34156	9/621	ANGPT1,GNG3,HGF,PLEK,PPP2R1B,H3C2,DGKE,DOCK9,SLC7A11
	GO Biological Processes	GO:0042060	wound healing	-2.198	8/538	ANXA6,DMTN,PLEK,H3C2,DGKE,DOCK9,SLC7A11,ODAM
	GO Biological Processes	GO:0009611	response to wounding	-2.18186	9/658	ANXA6,DMTN,NEFL,PLEK,H3C2,DGKE,DOCK9,SLC7A11,ODAM
	GO Biological Processes	GO:0007596	blood coagulation	-2.08145	6/343	DMTN,PLEK,H3C2,DGKE,DOCK9,SLC7A11
	GO Biological Processes	GO:0030168	platelet activation	-2.05951	4/158	DMTN,PLEK,DGKE,SLC7A11
	GO Biological Processes	GO:0007599	hemostasis	-2.0581	6/347	DMTN,PLEK,H3C2,DGKE,DOCK9,SLC7A11
	GO Biological Processes	GO:0050817	coagulation	-2.05232	6/348	DMTN,PLEK,H3C2,DGKE,DOCK9,SLC7A11
	GO Biological Processes	GO:0034109	homotypic cell-cell adhesion	-2.01546	3/86	DMTN,PLEK,SLC7A11
R-HSA-5663202	Reactome Gene Sets	R-HSA-5663202	Diseases of signal transduction by growth factor receptors and second messengers	-2.38182	7/395	CAMK2B,FKBP1A,HGF,PPP2R1B,PSMB9,BCL2L11,FAM114A2
	Reactome Gene Sets	R-HSA-6802952	Signaling by BRAF and RAF fusions	-2.31481	3/67	CAMK2B,BCL2L11,FAM114A2
	Reactome Gene Sets	R-HSA-6802957	Oncogenic MAPK signaling	-2.0433	3/84	CAMK2B,BCL2L11,FAM114A2
R-HSA-201681	Reactome Gene Sets	R-HSA-201681	TCF dependent signaling in response to WNT	-2.16418	5/233	PPP2R1B,PSMB9,H3C2,USP8,FRAT1
	Reactome Gene Sets	R-HSA-195721	Signaling by WNT	-2.14752	6/332	GNG3,PPP2R1B,PSMB9,H3C2,USP8,FRAT1
	Reactome Gene Sets	R-HSA-195253	Degradation of beta-catenin by the destruction complex	-2.0575	3/83	PPP2R1B,PSMB9,FRAT1
GO:0010821	GO Biological Processes	GO:0010821	regulation of mitochondrion organization	-2.12725	4/151	HGF,BCL2L11,TMEM14A,PARL

## Sheet: Table S10 - DAI
Group	Category	Term	Description	Log P-value	Count	Genes
GO:2001252	GO Biological Processes	GO:2001252	positive regulation of chromosome organization	-4.01418	8/164	HNRNPA1,SMAD4,MUC1,SNW1,CCT5,SIN3A,MPHOSPH8,MIER1
	GO Biological Processes	GO:1905269	positive regulation of chromatin organization	-3.6191	6/100	SMAD4,MUC1,SNW1,SIN3A,MPHOSPH8,MIER1
	GO Biological Processes	GO:0033044	regulation of chromosome organization	-3.17539	9/273	HNRNPA1,SMAD4,MUC1,PTTG1,SNW1,CCT5,SIN3A,MPHOSPH8,MIER1
	GO Biological Processes	GO:0043543	protein acylation	-2.87614	8/243	SMAD4,MUC1,PPM1A,TWIST1,CDYL,SIN3A,ZDHHC4,NAA50
	GO Biological Processes	GO:1902275	regulation of chromatin organization	-2.86851	7/189	SMAD4,MUC1,TWIST1,SNW1,SIN3A,MPHOSPH8,MIER1
	GO Biological Processes	GO:0035065	regulation of histone acetylation	-2.81953	4/57	SMAD4,MUC1,TWIST1,SIN3A
	Reactome Gene Sets	R-HSA-9615017	FOXO-mediated transcription of oxidative stress, metabolic and neuronal genes	-2.70171	3/29	SMAD4,ABCA6,SIN3A
	GO Biological Processes	GO:2000756	regulation of peptidyl-lysine acetylation	-2.60893	4/65	SMAD4,MUC1,TWIST1,SIN3A
	GO Biological Processes	GO:1901983	regulation of protein acetylation	-2.34317	4/77	SMAD4,MUC1,TWIST1,SIN3A
	GO Biological Processes	GO:0016569	covalent chromatin modification	-2.12061	10/464	SMAD4,MUC1,TWIST1,BAZ1B,SNW1,SIN3A,MPHOSPH8,MIER1,SUDS3,NAA50
	GO Biological Processes	GO:0031056	regulation of histone modification	-2.05766	5/145	SMAD4,MUC1,TWIST1,SNW1,SIN3A
	GO Biological Processes	GO:2000677	regulation of transcription regulatory region DNA binding	-2.00648	3/51	TWIST1,SIN3A,DDRGK1
R-HSA-2168880	Reactome Gene Sets	R-HSA-2168880	Scavenging of heme from plasma	-3.76368	3/13	HBA1,HBA2,APOL1
	KEGG Pathway	ko05144	Malaria	-3.06659	4/49	CD40,HBA1,HBA2,CCL2
	KEGG Pathway	hsa05144	Malaria	-2.87745	4/55	CD40,HBA1,HBA2,CCL2
	KEGG Pathway	ko05143	African trypanosomiasis	-2.46515	3/35	HBA1,HBA2,APOL1
	Reactome Gene Sets	R-HSA-2173782	Binding and Uptake of Ligands by Scavenger Receptors	-2.24041	3/42	HBA1,HBA2,APOL1
	KEGG Pathway	hsa05143	African trypanosomiasis	-2.18383	3/44	HBA1,HBA2,APOL1
R-HSA-913709	Reactome Gene Sets	R-HSA-913709	O-linked glycosylation of mucins	-3.66013	5/63	MUC1,MUC3A,MUC7,GALNT4,POC1B-GALNT4
	Reactome Gene Sets	R-HSA-5083625	Defective GALNT3 causes familial hyperphosphatemic tumoral calcinosis (HFTC)	-3.39867	3/17	MUC1,MUC3A,MUC7
	Reactome Gene Sets	R-HSA-5083636	Defective GALNT12 causes colorectal cancer 1 (CRCS1)	-3.39867	3/17	MUC1,MUC3A,MUC7
	Reactome Gene Sets	R-HSA-5083632	Defective C1GALT1C1 causes Tn polyagglutination syndrome (TNPS)	-3.32227	3/18	MUC1,MUC3A,MUC7
	Reactome Gene Sets	R-HSA-977068	Termination of O-glycan biosynthesis	-2.94441	3/24	MUC1,MUC3A,MUC7
	Reactome Gene Sets	R-HSA-5621480	Dectin-2 family	-2.79281	3/27	MUC1,MUC3A,MUC7
	GO Biological Processes	GO:0016266	O-glycan processing	-2.71029	4/61	MUC1,MUC3A,MUC7,GALNT4
	GO Biological Processes	GO:0006493	protein O-linked glycosylation	-2.61407	5/107	IL15,MUC1,MUC3A,MUC7,GALNT4
	Reactome Gene Sets	R-HSA-5173105	O-linked glycosylation	-2.54496	5/111	MUC1,MUC3A,MUC7,GALNT4,POC1B-GALNT4
	GO Biological Processes	GO:0006486	protein glycosylation	-2.17024	7/253	TMEM258,IL15,MGAT2,MUC1,MUC3A,MUC7,GALNT4
	GO Biological Processes	GO:0043413	macromolecule glycosylation	-2.17024	7/253	TMEM258,IL15,MGAT2,MUC1,MUC3A,MUC7,GALNT4
	GO Biological Processes	GO:0070085	glycosylation	-2.0567	7/266	TMEM258,IL15,MGAT2,MUC1,MUC3A,MUC7,GALNT4
	GO Biological Processes	GO:0002218	activation of innate immune response	-2.02156	5/148	HMGB1,MUC1,MUC3A,MUC7,SIN3A
GO:0042093	GO Biological Processes	GO:0042093	T-helper cell differentiation	-3.62785	5/64	HMGB1,LY9,PTGER4,RC3H1,IL27
	GO Biological Processes	GO:0035710	CD4-positive, alpha-beta T cell activation	-3.6191	6/100	HMGB1,LY9,PTGER4,CDH26,RC3H1,IL27
	GO Biological Processes	GO:0002294	CD4-positive, alpha-beta T cell differentiation involved in immune response	-3.56497	5/66	HMGB1,LY9,PTGER4,RC3H1,IL27
	GO Biological Processes	GO:0042110	T cell activation	-3.54886	13/475	CD1C,CD2,CLC,FANCA,HLA-DPA1,HMGB1,IL15,LY9,PTGER4,CCL2,CDH26,RC3H1,IL27
	GO Biological Processes	GO:0002287	alpha-beta T cell activation involved in immune response	-3.53434	5/67	HMGB1,LY9,PTGER4,RC3H1,IL27
	GO Biological Processes	GO:0002293	alpha-beta T cell differentiation involved in immune response	-3.53434	5/67	HMGB1,LY9,PTGER4,RC3H1,IL27
	GO Biological Processes	GO:0046631	alpha-beta T cell activation	-3.47841	7/149	HMGB1,IL15,LY9,PTGER4,CDH26,RC3H1,IL27
	GO Biological Processes	GO:0002822	regulation of adaptive immune response based on somatic recombination of immune receptors built from immunoglobulin superfamily domains	-3.37494	7/155	C4BPB,CD1C,CD40,CLC,HMGB1,RC3H1,IL27
	GO Biological Processes	GO:0002286	T cell activation involved in immune response	-3.37475	6/111	CD1C,HMGB1,LY9,PTGER4,RC3H1,IL27
	GO Biological Processes	GO:0002292	T cell differentiation involved in immune response	-3.36081	5/73	HMGB1,LY9,PTGER4,RC3H1,IL27
	GO Biological Processes	GO:0043367	CD4-positive, alpha-beta T cell differentiation	-3.15322	5/81	HMGB1,LY9,PTGER4,RC3H1,IL27
	GO Biological Processes	GO:0002819	regulation of adaptive immune response	-3.1362	7/170	C4BPB,CD1C,CD40,CLC,HMGB1,RC3H1,IL27
	GO Biological Processes	GO:0002285	lymphocyte activation involved in immune response	-2.85535	7/190	CD1C,CD40,HMGB1,LY9,PTGER4,RC3H1,IL27
	GO Biological Processes	GO:0030217	T cell differentiation	-2.84245	8/246	CD2,FANCA,HMGB1,IL15,LY9,PTGER4,RC3H1,IL27
	GO Biological Processes	GO:0001819	positive regulation of cytokine production	-2.79426	11/437	CD2,CD40,HLA-DPA1,HMGB1,IL15,LY9,POLR2H,PTGER4,TWIST1,CHIA,IL27
	GO Biological Processes	GO:0045580	regulation of T cell differentiation	-2.75477	6/146	CD2,FANCA,HMGB1,IL15,RC3H1,IL27
	GO Biological Processes	GO:0050863	regulation of T cell activation	-2.63401	9/327	CD2,CLC,FANCA,HLA-DPA1,HMGB1,IL15,CCL2,RC3H1,IL27
	GO Biological Processes	GO:0046632	alpha-beta T cell differentiation	-2.61407	5/107	HMGB1,LY9,PTGER4,RC3H1,IL27
	GO Biological Processes	GO:0046649	lymphocyte activation	-2.59242	15/754	BAK1,CD1C,CD2,CD40,CLC,FANCA,HLA-DPA1,HMGB1,IL15,LY9,PTGER4,CCL2,CDH26,RC3H1,IL27
	GO Biological Processes	GO:0050670	regulation of lymphocyte proliferation	-2.48647	7/221	CD40,CLC,HLA-DPA1,HMGB1,IL15,RC3H1,IL27
	GO Biological Processes	GO:1903131	mononuclear cell differentiation	-2.47467	10/412	BAK1,CD2,FANCA,HMGB1,IL15,LY9,PDE1B,PTGER4,RC3H1,IL27
	GO Biological Processes	GO:0032944	regulation of mononuclear cell proliferation	-2.46498	7/223	CD40,CLC,HLA-DPA1,HMGB1,IL15,RC3H1,IL27
	GO Biological Processes	GO:0042129	regulation of T cell proliferation	-2.45107	6/168	CLC,HLA-DPA1,HMGB1,IL15,RC3H1,IL27
	GO Biological Processes	GO:0030098	lymphocyte differentiation	-2.37516	9/358	BAK1,CD2,FANCA,HMGB1,IL15,LY9,PTGER4,RC3H1,IL27
	GO Biological Processes	GO:0045619	regulation of lymphocyte differentiation	-2.3647	6/175	CD2,FANCA,HMGB1,IL15,RC3H1,IL27
	GO Biological Processes	GO:0070663	regulation of leukocyte proliferation	-2.28227	7/241	CD40,CLC,HLA-DPA1,HMGB1,IL15,RC3H1,IL27
	GO Biological Processes	GO:0002521	leukocyte differentiation	-2.18833	11/526	BAK1,CD2,FANCA,HMGB1,IL15,LY9,PDE1B,PTGER4,RC3H1,IL27,SIGLEC15
	GO Biological Processes	GO:0046006	regulation of activated T cell proliferation	-2.18383	3/44	CLC,HMGB1,RC3H1
	GO Biological Processes	GO:0042098	T cell proliferation	-2.12994	6/196	CLC,HLA-DPA1,HMGB1,IL15,RC3H1,IL27
	GO Biological Processes	GO:0050798	activated T cell proliferation	-2.07889	3/48	CLC,HMGB1,RC3H1
	GO Biological Processes	GO:0001817	regulation of cytokine production	-2.06342	14/782	CD2,CD40,CLC,HLA-DPA1,HMGB1,IL15,LY9,SMAD4,POLR2H,PTGER4,TWIST1,CHIA,CHID1,IL27
	GO Biological Processes	GO:0043370	regulation of CD4-positive, alpha-beta T cell differentiation	-2.00648	3/51	HMGB1,RC3H1,IL27
R-HSA-9006936	Reactome Gene Sets	R-HSA-9006936	Signaling by TGFB family members	-3.57241	6/102	ACVR1B,CDK8,SMAD4,PPM1A,FSTL1,SNW1
	Reactome Gene Sets	R-HSA-2173793	Transcriptional activity of SMAD2/SMAD3:SMAD4 heterotrimer	-3.24524	4/44	CDK8,SMAD4,PPM1A,SNW1
	GO Biological Processes	GO:0071363	cellular response to growth factor stimulus	-2.86064	15/707	ACVR1B,BMP5,HNRNPA1,SMAD4,POLR2H,PPM1A,CCL2,TWIST1,KL,ONECUT2,FSTL1,SNW1,ACAP2,LEMD3,NLK
	GO Biological Processes	GO:0090092	regulation of transmembrane receptor protein serine/threonine kinase signaling pathway	-2.76587	8/253	ACVR1B,BMP5,SMAD4,PPM1A,ONECUT2,FSTL1,SNW1,LEMD3
	GO Biological Processes	GO:0070848	response to growth factor	-2.69193	15/736	ACVR1B,BMP5,HNRNPA1,SMAD4,POLR2H,PPM1A,CCL2,TWIST1,KL,ONECUT2,FSTL1,SNW1,ACAP2,LEMD3,NLK
	Reactome Gene Sets	R-HSA-2173796	SMAD2/SMAD3:SMAD4 heterotrimer regulates transcription	-2.57729	3/32	CDK8,SMAD4,SNW1
	Reactome Gene Sets	R-HSA-170834	Signaling by TGF-beta Receptor Complex	-2.42609	4/73	CDK8,SMAD4,PPM1A,SNW1
	GO Biological Processes	GO:0007178	transmembrane receptor protein serine/threonine kinase signaling pathway	-2.33634	9/363	ACVR1B,BMP5,SMAD4,PPM1A,ONECUT2,FSTL1,SNW1,LEMD3,NLK
	GO Biological Processes	GO:0017015	regulation of transforming growth factor beta receptor signaling pathway	-2.28145	5/128	SMAD4,PPM1A,ONECUT2,SNW1,LEMD3
	GO Biological Processes	GO:1903844	regulation of cellular response to transforming growth factor beta stimulus	-2.23937	5/131	SMAD4,PPM1A,ONECUT2,SNW1,LEMD3
	GO Biological Processes	GO:0030510	regulation of BMP signaling pathway	-2.08829	4/91	SMAD4,PPM1A,FSTL1,LEMD3
	GO Biological Processes	GO:0007179	transforming growth factor beta receptor signaling pathway	-2.02931	6/206	SMAD4,PPM1A,ONECUT2,SNW1,LEMD3,NLK
GO:0040029	GO Biological Processes	GO:0040029	regulation of gene expression, epigenetic	-3.35508	8/205	HMGB1,POLR2H,BAZ1B,CDYL,SIN3A,MPHOSPH8,ARID1B,MIER1
GO:0042157	GO Biological Processes	GO:0042157	lipoprotein metabolic process	-2.96196	6/133	GPLD1,PPM1A,APOL1,WIPI1,ZDHHC4,PIGS
	GO Biological Processes	GO:0006497	protein lipidation	-2.9462	5/90	GPLD1,PPM1A,WIPI1,ZDHHC4,PIGS
	GO Biological Processes	GO:0042158	lipoprotein biosynthetic process	-2.86178	5/94	GPLD1,PPM1A,WIPI1,ZDHHC4,PIGS
GO:0051345	GO Biological Processes	GO:0051345	positive regulation of hydrolase activity	-2.87156	16/779	BAK1,CD40,GPLD1,HMGB1,RANGAP1,CCL2,CCL15,RGS9,VPS9D1,ARHGAP32,ACAP2,HACD3,PERP,DNAJC1,DDRGK1,ARHGAP24
	GO Biological Processes	GO:0043547	positive regulation of GTPase activity	-2.48211	10/411	CD40,RANGAP1,CCL2,CCL15,RGS9,VPS9D1,ARHGAP32,ACAP2,HACD3,ARHGAP24
GO:0071496	GO Biological Processes	GO:0071496	cellular response to external stimulus	-2.8587	9/303	BAK1,CD40,HNRNPA1,IL15,PRKAG1,PTGER4,SNW1,WIPI1,NUAK2
	GO Biological Processes	GO:0042149	cellular response to glucose starvation	-2.07889	3/48	HNRNPA1,PRKAG1,NUAK2
GO:0034162	GO Biological Processes	GO:0034162	toll-like receptor 9 signaling pathway	-2.84119	3/26	HMGB1,IRAK4,EPG5
	GO Biological Processes	GO:0010907	positive regulation of glucose metabolic process	-2.26984	3/41	GPLD1,GPT,HMGB1
	GO Biological Processes	GO:0043277	apoptotic cell clearance	-2.00648	3/51	HMGB1,CCL2,XKR6
GO:1900101	GO Biological Processes	GO:1900101	regulation of endoplasmic reticulum unfolded protein response	-2.70171	3/29	BAK1,ATF6B,DDRGK1
	GO Biological Processes	GO:0030968	endoplasmic reticulum unfolded protein response	-2.29575	5/127	BAK1,ATF6B,CCL2,WIPI1,DDRGK1
	GO Biological Processes	GO:0006986	response to unfolded protein	-2.24864	6/185	BAK1,ATF6B,CCL2,JKAMP,WIPI1,DDRGK1
	GO Biological Processes	GO:0035966	response to topologically incorrect protein	-2.02931	6/206	BAK1,ATF6B,CCL2,JKAMP,WIPI1,DDRGK1
	GO Biological Processes	GO:0034620	cellular response to unfolded protein	-2.00973	5/149	BAK1,ATF6B,CCL2,WIPI1,DDRGK1
GO:0051129	GO Biological Processes	GO:0051129	negative regulation of cellular component organization	-2.69758	15/735	FLII,HMGB1,HNRNPA1,SMAD4,PPM1A,PTGER4,TWIST1,CDK10,PTTG1,NEU3,SIN3A,BCL11A,SSH1,TRIM46,ARHGAP24
	GO Biological Processes	GO:0031333	negative regulation of protein-containing complex assembly	-2.10727	5/141	FLII,HMGB1,PPM1A,PTGER4,SSH1
hsa05310	KEGG Pathway	hsa05310	Asthma	-2.61728	3/31	CD40,FCER1A,HLA-DPA1
	KEGG Pathway	ko05310	Asthma	-2.61728	3/31	CD40,FCER1A,HLA-DPA1
	KEGG Pathway	ko05323	Rheumatoid arthritis	-2.10492	4/90	HLA-DPA1,IL15,CCL2,ATP6V1H
	KEGG Pathway	hsa04672	Intestinal immune network for IgA production	-2.0542	3/49	CD40,HLA-DPA1,IL15
	KEGG Pathway	ko04672	Intestinal immune network for IgA production	-2.0542	3/49	CD40,HLA-DPA1,IL15
M5885	Canonical Pathways	M5885	NABA MATRISOME ASSOCIATED	-2.60874	15/751	BMP5,CLC,CTSS,IL15,CXCL9,MUC1,MUC3A,MUC7,NRTN,CCL2,CCL15,CST8,FSTL1,INSL6,CLEC4F
WP4838	WikiPathways	WP4838	Regucalcin in proximal tubule epithelial kidney cells	-2.53866	3/33	BAK1,SMAD4,PDE1B
	GO Biological Processes	GO:0003203	endocardial cushion morphogenesis	-2.43012	3/36	BMP5,SMAD4,TWIST1
	GO Biological Processes	GO:0003197	endocardial cushion development	-2.18383	3/44	BMP5,SMAD4,TWIST1
	GO Biological Processes	GO:0031018	endocrine pancreas development	-2.15662	3/45	BAK1,BMP5,ONECUT2
	GO Biological Processes	GO:0010862	positive regulation of pathway-restricted SMAD protein phosphorylation	-2.07889	3/48	ACVR1B,BMP5,SMAD4
GO:0050685	GO Biological Processes	GO:0050685	positive regulation of mRNA processing	-2.53866	3/33	CELF3,CPEB3,SNW1
	GO Biological Processes	GO:1903313	positive regulation of mRNA metabolic process	-2.20947	4/84	CELF3,CPEB3,SNW1,RC3H1
GO:0050691	GO Biological Processes	GO:0050691	regulation of defense response to virus by host	-2.26984	3/41	IL15,SIN3A,IL27
hsa04742	KEGG Pathway	hsa04742	Taste transduction	-2.22775	4/83	PDE1B,SCN9A,TAS2R43,TAS2R30
	KEGG Pathway	ko04742	Taste transduction	-2.22775	4/83	PDE1B,SCN9A,TAS2R43,TAS2R30
GO:0002686	GO Biological Processes	GO:0002686	negative regulation of leukocyte migration	-2.13008	3/46	BMP5,PTGER4,CCL2
	GO Biological Processes	GO:0097530	granulocyte migration	-2.00973	5/149	CXCL9,PTGER4,CCL2,CCL15,IRAK4
WP2858	WikiPathways	WP2858	Ectoderm Differentiation	-2.0699	5/144	LY6E,SMAD4,CCL2,PPFIBP2,NLK

## Sheet: Table S10 - DEA
Group	Category	Term	Description	Log P-value	Count	Genes
R-HSA-6796648	Reactome Gene Sets	R-HSA-6796648	TP53 Regulates Transcription of DNA Repair Genes	-3.81697	4/65	BRCA1,GTF2H3,MSH2,CCNK
	Reactome Gene Sets	R-HSA-3700989	Transcriptional Regulation by TP53	-3.09276	7/365	BRCA1,CASP1,GTF2H3,MSH2,RABGGTA,CCNK,CYCS
	KEGG Pathway	hsa05210	Colorectal cancer	-2.70685	3/60	MSH2,LEF1,CYCS
	KEGG Pathway	ko05210	Colorectal cancer	-2.70685	3/60	MSH2,LEF1,CYCS
	KEGG Pathway	hsa01524	Platinum drug resistance	-2.4642	3/73	BRCA1,MSH2,CYCS
	KEGG Pathway	ko01524	Platinum drug resistance	-2.4642	3/73	BRCA1,MSH2,CYCS
	WikiPathways	WP4216	Chromosomal and microsatellite instability in colorectal cancer	-2.44752	3/74	MSH2,LEF1,CYCS
	GO Biological Processes	GO:0008630	intrinsic apoptotic signaling pathway in response to DNA damage	-2.08407	3/100	BRCA1,MSH2,ACKR3
R-HSA-5620971	Reactome Gene Sets	R-HSA-5620971	Pyroptosis	-3.6842	3/28	CASP1,CHMP4A,CYCS
	Reactome Gene Sets	R-HSA-5218859	Regulated Necrosis	-2.77097	3/57	CASP1,CHMP4A,CYCS
	WikiPathways	WP1772	Apoptosis Modulation and Signaling	-2.17061	3/93	CASP1,CYCS,BIRC7
GO:0006446	GO Biological Processes	GO:0006446	regulation of translational initiation	-3.46911	4/80	EIF2B1,NCBP1,RPS6KB2,YTHDF1
	GO Biological Processes	GO:0034248	regulation of cellular amide metabolic process	-2.98136	8/495	EIF2B1,EIF4E,NCBP1,PGAM1,PURA,RPS6KB2,YTHDF1,UQCC1
	GO Biological Processes	GO:0006413	translational initiation	-2.90482	5/193	EIF2B1,EIF4E,NCBP1,RPS6KB2,YTHDF1
	GO Biological Processes	GO:0006417	regulation of translation	-2.70815	7/426	EIF2B1,EIF4E,NCBP1,PURA,RPS6KB2,YTHDF1,UQCC1
	GO Biological Processes	GO:0031503	protein-containing complex localization	-2.19285	5/283	EIF4E,NCBP1,PURA,WASHC5,CPLX1
GO:0006875	GO Biological Processes	GO:0006875	cellular metal ion homeostasis	-3.18981	9/576	CALM2,MCHR1,HMOX2,CCL21,RAMP3,MICU1,ATP6V0A2,ACKR3,SELENOK
	GO Biological Processes	GO:0055065	metal ion homeostasis	-2.83289	9/648	CALM2,MCHR1,HMOX2,CCL21,RAMP3,MICU1,ATP6V0A2,ACKR3,SELENOK
	GO Biological Processes	GO:0030003	cellular cation homeostasis	-2.80098	9/655	CALM2,MCHR1,HMOX2,CCL21,RAMP3,MICU1,ATP6V0A2,ACKR3,SELENOK
	GO Biological Processes	GO:0006873	cellular ion homeostasis	-2.7429	9/668	CALM2,MCHR1,HMOX2,CCL21,RAMP3,MICU1,ATP6V0A2,ACKR3,SELENOK
	Reactome Gene Sets	R-HSA-418594	G alpha (i) signalling events	-2.68278	6/318	ADCY7,CALM2,GNAZ,MCHR1,CCL21,ACKR3
	GO Biological Processes	GO:0006874	cellular calcium ion homeostasis	-2.61307	7/443	CALM2,MCHR1,CCL21,RAMP3,MICU1,ACKR3,SELENOK
	GO Biological Processes	GO:0055074	calcium ion homeostasis	-2.54871	7/455	CALM2,MCHR1,CCL21,RAMP3,MICU1,ACKR3,SELENOK
	GO Biological Processes	GO:0055080	cation homeostasis	-2.48551	9/730	CALM2,MCHR1,HMOX2,CCL21,RAMP3,MICU1,ATP6V0A2,ACKR3,SELENOK
	GO Biological Processes	GO:0098771	inorganic ion homeostasis	-2.44679	9/740	CALM2,MCHR1,HMOX2,CCL21,RAMP3,MICU1,ATP6V0A2,ACKR3,SELENOK
	GO Biological Processes	GO:0072503	cellular divalent inorganic cation homeostasis	-2.41642	7/481	CALM2,MCHR1,CCL21,RAMP3,MICU1,ACKR3,SELENOK
	Reactome Gene Sets	R-HSA-388396	GPCR downstream signalling	-2.34028	8/629	ADCY7,CALM2,GNAZ,MCHR1,CCL21,RAMP3,ACKR3,PROK1
	GO Biological Processes	GO:0072507	divalent inorganic cation homeostasis	-2.32547	7/500	CALM2,MCHR1,CCL21,RAMP3,MICU1,ACKR3,SELENOK
	GO Biological Processes	GO:0050801	ion homeostasis	-2.27412	9/787	CALM2,MCHR1,HMOX2,CCL21,RAMP3,MICU1,ATP6V0A2,ACKR3,SELENOK
	GO Biological Processes	GO:0060401	cytosolic calcium ion transport	-2.23838	4/173	CALM2,CCL21,RAMP3,MICU1
	GO Biological Processes	GO:0006816	calcium ion transport	-2.15263	6/409	CALM2,MCHR1,CCL21,RAMP3,MICU1,SELENOK
	Reactome Gene Sets	R-HSA-372790	Signaling by GPCR	-2.05646	8/704	ADCY7,CALM2,GNAZ,MCHR1,CCL21,RAMP3,ACKR3,PROK1
	GO Biological Processes	GO:0007204	positive regulation of cytosolic calcium ion concentration	-2.03136	5/310	CALM2,MCHR1,CCL21,RAMP3,ACKR3
	GO Biological Processes	GO:0043408	regulation of MAPK cascade	-2.02869	8/712	NBR1,CCL21,UCHL1,RAMP3,ACKR3,BIRC7,PROK1,CASC2
	Reactome Gene Sets	R-HSA-375276	Peptide ligand-binding receptors	-2.0136	4/201	MCHR1,CCL21,ACKR3,PROK1
GO:0000910	GO Biological Processes	GO:0000910	cytokinesis	-3.13952	5/171	CALM2,SEPTIN5,WASHC5,CHMP4A,SEPTIN10
	GO Biological Processes	GO:0061640	cytoskeleton-dependent cytokinesis	-3.1351	4/98	SEPTIN5,WASHC5,CHMP4A,SEPTIN10
	GO Biological Processes	GO:0051301	cell division	-3.06467	9/600	CALM2,SEPTIN5,CCNK,WASHC5,CHMP4A,SAC3D1,LEF1,PROK1,SEPTIN10
R-HSA-382551	Reactome Gene Sets	R-HSA-382551	Transport of small molecules	-3.05447	10/729	ADCY7,CALM2,HMOX2,MTTP,SLC15A2,MICU1,SLC35D2,RAB11FIP2,ATP6V0A2,SLC45A3
R-HSA-167152	Reactome Gene Sets	R-HSA-167152	Formation of HIV elongation complex in the absence of HIV Tat	-2.98762	3/48	GTF2H3,NCBP1,CCNK
	Reactome Gene Sets	R-HSA-112382	Formation of RNA Pol II elongation complex	-2.68625	3/61	GTF2H3,NCBP1,CCNK
	Reactome Gene Sets	R-HSA-75955	RNA Polymerase II Transcription Elongation	-2.68625	3/61	GTF2H3,NCBP1,CCNK
	Reactome Gene Sets	R-HSA-162599	Late Phase of HIV Life Cycle	-2.57598	4/139	GTF2H3,NCBP1,CCNK,CHMP4A
	Reactome Gene Sets	R-HSA-167172	Transcription of the HIV genome	-2.4642	3/73	GTF2H3,NCBP1,CCNK
	Reactome Gene Sets	R-HSA-162587	HIV Life Cycle	-2.43675	4/152	GTF2H3,NCBP1,CCNK,CHMP4A
	GO Biological Processes	GO:0006353	DNA-templated transcription, termination	-2.43108	3/75	GTF2H3,NCBP1,TTF2
	Reactome Gene Sets	R-HSA-674695	RNA Polymerase II Pre-transcription Events	-2.29315	3/84	GTF2H3,NCBP1,CCNK
	GO Biological Processes	GO:0006368	transcription elongation from RNA polymerase II promoter	-2.20994	3/90	GTF2H3,NCBP1,CCNK
WP3646	WikiPathways	WP3646	Hepatitis C and Hepatocellular Carcinoma	-2.93591	3/50	BRCA1,UCHL1,LEF1
	WikiPathways	WP2371	Parkinsons Disease Pathway	-2.29315	3/84	SEPTIN5,UCHL1,CYCS
GO:0071356	GO Biological Processes	GO:0071356	cellular response to tumor necrosis factor	-2.83955	6/296	BRCA1,CASP1,CD58,CCL21,TNFAIP3,CARD16
	GO Biological Processes	GO:0034612	response to tumor necrosis factor	-2.66919	6/320	BRCA1,CASP1,CD58,CCL21,TNFAIP3,CARD16
	GO Biological Processes	GO:0010803	regulation of tumor necrosis factor-mediated signaling pathway	-2.64611	3/63	CASP1,TNFAIP3,CARD16
	GO Biological Processes	GO:0071396	cellular response to lipid	-2.08195	7/556	BRCA1,CASP1,EIF4E,TNFAIP3,RAMP3,LEF1,CARD16
	GO Biological Processes	GO:0032651	regulation of interleukin-1 beta production	-2.0376	3/104	CASP1,TNFAIP3,CARD16
GO:0035107	GO Biological Processes	GO:0035107	appendage morphogenesis	-2.63351	4/134	GDF5,LEF1,ZNF358,EVX2
	GO Biological Processes	GO:0035108	limb morphogenesis	-2.63351	4/134	GDF5,LEF1,ZNF358,EVX2
	GO Biological Processes	GO:0048736	appendage development	-2.29209	4/167	GDF5,LEF1,ZNF358,EVX2
	GO Biological Processes	GO:0060173	limb development	-2.29209	4/167	GDF5,LEF1,ZNF358,EVX2
hsa04910	KEGG Pathway	hsa04910	Insulin signaling pathway	-2.5873	4/138	CALM2,EIF4E,PPP1R3A,RPS6KB2
	KEGG Pathway	ko04910	Insulin signaling pathway	-2.5873	4/138	CALM2,EIF4E,PPP1R3A,RPS6KB2
GO:0097305	GO Biological Processes	GO:0097305	response to alcohol	-2.54024	5/234	ADCY7,BRCA1,GLRA1,NPPC,CCL21
	GO Biological Processes	GO:0097306	cellular response to alcohol	-2.22337	3/89	ADCY7,BRCA1,GLRA1
	GO Biological Processes	GO:0010035	response to inorganic substance	-2.13966	7/542	ADCY7,CALM2,GLRA1,MTTP,TNFAIP3,MIEN1,ZACN
GO:0010675	GO Biological Processes	GO:0010675	regulation of cellular carbohydrate metabolic process	-2.52074	4/144	PGAM1,PPP1R3A,FAM3C,SLC45A3
	GO Biological Processes	GO:0062012	regulation of small molecule metabolic process	-2.0144	6/438	BRCA1,PGAM1,PPP1R3A,SQLE,FAM3C,SLC45A3
R-HSA-9658195	Reactome Gene Sets	R-HSA-9658195	Leishmania infection	-2.38875	5/254	ADCY7,CALM2,CASP1,GNAZ,RAMP3
	WikiPathways	WP289	Myometrial Relaxation and Contraction Pathways	-2.377	4/158	ADCY7,CALM2,RAMP3,ACKR3
	GO Biological Processes	GO:0007193	adenylate cyclase-inhibiting G protein-coupled receptor signaling pathway	-2.27883	3/85	ADCY7,GNAZ,MCHR1
	Reactome Gene Sets	R-HSA-9662851	Anti-inflammatory response favouring Leishmania parasite infection	-2.27394	4/169	ADCY7,CALM2,GNAZ,RAMP3
	Reactome Gene Sets	R-HSA-9664433	Leishmania parasite growth and survival	-2.27394	4/169	ADCY7,CALM2,GNAZ,RAMP3
	WikiPathways	WP35	G Protein Signaling Pathways	-2.1203	3/97	ADCY7,CALM2,GNAZ
	KEGG Pathway	hsa04916	Melanogenesis	-2.07226	3/101	ADCY7,CALM2,LEF1
	KEGG Pathway	ko04916	Melanogenesis	-2.07226	3/101	ADCY7,CALM2,LEF1
GO:0042063	GO Biological Processes	GO:0042063	gliogenesis	-2.19285	5/283	EIF2B1,PLAG1,DAAM2,LEF1,SLC45A3
	GO Biological Processes	GO:0048709	oligodendrocyte differentiation	-2.17061	3/93	EIF2B1,DAAM2,SLC45A3
GO:0051702	GO Biological Processes	GO:0051702	biological process involved in interaction with symbiont	-2.18356	3/92	CCNK,LEF1,ROMO1
GO:0006914	GO Biological Processes	GO:0006914	autophagy	-2.13547	7/543	CASP1,EIF4E,NBR1,UCHL1,TM9SF1,ATP6V0A2,CHMP4A
	GO Biological Processes	GO:0061919	process utilizing autophagic mechanism	-2.13547	7/543	CASP1,EIF4E,NBR1,UCHL1,TM9SF1,ATP6V0A2,CHMP4A
GO:0030838	GO Biological Processes	GO:0030838	positive regulation of actin filament polymerization	-2.1203	3/97	CCL21,WASHC5,CORO1B
	GO Biological Processes	GO:0120034	positive regulation of plasma membrane bounded cell projection assembly	-2.01511	3/106	CCL21,ZMYND10,MIEN1
R-HSA-1852241	Reactome Gene Sets	R-HSA-1852241	Organelle biogenesis and maintenance	-2.11283	5/296	CALM2,MCHR1,DYNLT2,CYCS,TCTN2

## Sheet: Table S10 - JIP
Group	Category	Term	Description	Log P-value	Count	Genes
R-HSA-5579029	Reactome Gene Sets	R-HSA-5579029	Metabolic disorders of biological oxidation enzymes	-3.39789	3/34	FMO3,CYP7B1,CYP26C1
	WikiPathways	WP702	Metapathway biotransformation Phase I and II	-2.0988	4/185	FMO3,CYP7B1,CHST12,CYP26C1
R-HSA-190861	Reactome Gene Sets	R-HSA-190861	Gap junction assembly	-3.32385	3/36	GJA8,TUBA1B,GJA10
	Reactome Gene Sets	R-HSA-190828	Gap junction trafficking	-2.98231	3/47	GJA8,TUBA1B,GJA10
	Reactome Gene Sets	R-HSA-157858	Gap junction trafficking and regulation	-2.92951	3/49	GJA8,TUBA1B,GJA10
R-HSA-72163	Reactome Gene Sets	R-HSA-72163	mRNA Splicing - Major Pathway	-2.95786	5/183	HNRNPC,HNRNPUL1,SF3B3,LSM5,PRPF40A
	Reactome Gene Sets	R-HSA-72172	mRNA Splicing	-2.87553	5/191	HNRNPC,HNRNPUL1,SF3B3,LSM5,PRPF40A
	KEGG Pathway	hsa03040	Spliceosome	-2.59333	4/134	HNRNPC,SF3B3,LSM5,PRPF40A
	KEGG Pathway	ko03040	Spliceosome	-2.59333	4/134	HNRNPC,SF3B3,LSM5,PRPF40A
	Reactome Gene Sets	R-HSA-72203	Processing of Capped Intron-Containing Pre-mRNA	-2.41528	5/244	HNRNPC,HNRNPUL1,SF3B3,LSM5,PRPF40A
	GO Biological Processes	GO:0008380	RNA splicing	-2.35555	7/481	HNRNPC,HNRNPUL1,SF3B3,LSM5,PRPF40A,FAM172A,ZBTB8OS
	GO Biological Processes	GO:0000377	RNA splicing, via transesterification reactions with bulged adenosine as nucleophile	-2.23437	6/383	HNRNPC,HNRNPUL1,SF3B3,LSM5,PRPF40A,FAM172A
	GO Biological Processes	GO:0000398	mRNA splicing, via spliceosome	-2.23437	6/383	HNRNPC,HNRNPUL1,SF3B3,LSM5,PRPF40A,FAM172A
	GO Biological Processes	GO:0000375	RNA splicing, via transesterification reactions	-2.2183	6/386	HNRNPC,HNRNPUL1,SF3B3,LSM5,PRPF40A,FAM172A
GO:0006338	GO Biological Processes	GO:0006338	chromatin remodeling	-2.69499	5/210	HNRNPC,RBBP4,SMARCD3,SIRT6,FAM172A
	GO Biological Processes	GO:0032204	regulation of telomere maintenance	-2.3367	3/79	ERCC4,HNRNPC,SIRT6
	GO Biological Processes	GO:0000723	telomere maintenance	-2.30887	4/161	ERCC4,HNRNPC,RAD51C,SIRT6
	GO Biological Processes	GO:0032200	telomere organization	-2.19088	4/174	ERCC4,HNRNPC,RAD51C,SIRT6
GO:2001244	GO Biological Processes	GO:2001244	positive regulation of intrinsic apoptotic signaling pathway	-2.67526	3/60	SEPTIN4,STYXL1,RNF183
	GO Biological Processes	GO:0097193	intrinsic apoptotic signaling pathway	-2.14692	5/283	E2F2,UBE2K,SEPTIN4,STYXL1,RNF183
GO:0032434	GO Biological Processes	GO:0032434	regulation of proteasomal ubiquitin-dependent protein catabolic process	-2.60509	4/133	CSNK1E,GBA,UBE2K,SIRT6
	GO Biological Processes	GO:2000058	regulation of ubiquitin-dependent protein catabolic process	-2.29001	4/163	CSNK1E,GBA,UBE2K,SIRT6
	GO Biological Processes	GO:0042176	regulation of protein catabolic process	-2.23437	6/383	CSNK1E,GBA,UBE2K,SF3B3,SIRT6,TRIM40
	GO Biological Processes	GO:0032436	positive regulation of proteasomal ubiquitin-dependent protein catabolic process	-2.19276	3/89	CSNK1E,GBA,SIRT6
	GO Biological Processes	GO:0061136	regulation of proteasomal protein catabolic process	-2.12326	4/182	CSNK1E,GBA,UBE2K,SIRT6
	GO Biological Processes	GO:0043161	proteasome-mediated ubiquitin-dependent protein catabolic process	-2.01836	6/426	CDC27,ERCC8,CSNK1E,GBA,UBE2K,SIRT6
GO:0001910	GO Biological Processes	GO:0001910	regulation of leukocyte mediated cytotoxicity	-2.3367	3/79	DNASE1L3,HLA-DRA,CD160
	GO Biological Processes	GO:0031341	regulation of cell killing	-2.04205	3/101	DNASE1L3,HLA-DRA,CD160
	GO Biological Processes	GO:0046634	regulation of alpha-beta T cell activation	-2.04205	3/101	HLA-DRA,CD160,ZNF683
GO:0042472	GO Biological Processes	GO:0042472	inner ear morphogenesis	-2.17936	3/90	DLX5,SEC24B,TPRN
	GO Biological Processes	GO:0007423	sensory organ development	-2.11471	7/534	DLX5,GJA8,SMARCD3,GDF3,SEC24B,SPRED2,TPRN
GO:1901992	GO Biological Processes	GO:1901992	positive regulation of mitotic cell cycle phase transition	-2.16612	3/91	CDC27,RAD51C,SMARCD3
R-HSA-390466	Reactome Gene Sets	R-HSA-390466	Chaperonin-mediated protein folding	-2.16612	3/91	GBA,RGS6,TUBA1B
	Reactome Gene Sets	R-HSA-391251	Protein folding	-2.08996	3/97	GBA,RGS6,TUBA1B
GO:0030177	GO Biological Processes	GO:0030177	positive regulation of Wnt signaling pathway	-2.1482	4/179	CSNK1E,DLX5,ANKRD6,PPM1N
